# Supplementary material for: The flow responsive transcription factor Klf2 is required for myocardial wall integrity by modulating Fgf signaling
Source: eLife. 2018 Dec 28;7:e38889. doi: 10.7554/eLife.38889 (PMC6329608; doi:10.7554/eLife.38889)
Supplement: Supplementary file 1. [file elife-38889-supp1.xlsx]

## Sheet: Sheet1
Oligo Name	Sequence(5'-3')
fli1a Forward	GGTCCGTCATCTTGAACTCTC
fli1a Reverse	TCCTCAGCCAGATCCTTATCAG
myl7 Forward	GGCTCTTCCAATGTCTTCTCC
myl7 Reverse	GGACTCCAGCTCTTCATCAC
fgfr1a Forward	ACAGCAACCATACAGAATAC
fgfr1a Reverse	CTCGTCTTCTTCATCTGTAAC
fgfr1b Forward	CGTCCATCACATAGACTACTA
fgfr1b Reverse	TAACAGGAAGACGACCATTAG
fgfr2 Forward	ATGCTAAAAGATGATGCGAC
fgfr2 Reverse	TTCATCATCTCCATCTCTGA
fgfr3 Forward	AACTACACCGTCAAAGTCAT
fgfr3 Reverse	CATAGTCCTCATCATCACCA
fgfr4 Forward	AGGGTGCTGGTGTCAATTTC
fgfr4 Reverse	AGAGCATGAGCTGGAGGTGT
fgf1bForward	GCAGAAATGGAGGATTTCAT
fgf1bReverse	GTATAGTCCAGTCTCATGACC
fgf3 Forward	TTACTGCGCCACAAAATATC
fgf3 Reverse	TCGAGTATACTTAAAGGGTTG
fgf14 Forward	GGGATACTACTTGCAGATGA
fgf14 Reverse	GAGGTTGAACAACGAAGAAT
klf2a Forward	CCGTCTATTTCCACATTTTCG
klf2a Reverse	CCTGTCCAGTTCATCCTTCC
klf2b Forward	CCTTCGATTTCAACGTTTGC
klf2b Reverse	TTCAGTGGTTTGTGCTCCTC
klf4a Forward	ACCGATGTGAAGCACAAGG
klf4a Reverse	GGTGAGACATCTCCTCCTTCC
klf2a bns11HRMA Forward	GACACCTACTGCCAACCGTCTC
klf2a bns11HRMA Reverse	GGGAAAGCAGGCCTGACTAGGAAT
klf2b bns12HRMA Forward	CGTGGCACTGAACACAGAC
klf2b bns12HRMA Reverse	GCTGAGATCCTCGTCATC
18S ribosomal RNA forward	TCGCTAGTTGGCATCGTTTATG
18S ribosomal RNA forward	CGGAGGTTCGAAGACGATCA
rpl13 Forward	TAAGGACGGAGTGAACAACCA
rpl13 Reverse	CGGAGGTTCGAAGACGATCA
gapdh Forward	GTGTAGGCGTGGACTGTGGT
gapdh Reverse	TGGGAGTCAACCAGGACAAATA
