# Supplementary material for: The flow responsive transcription factor Klf2 is required for myocardial wall integrity by modulating Fgf signaling
Source: eLife. 2018 Dec 28;7:e38889. doi: 10.7554/eLife.38889 (PMC6329608; doi:10.7554/eLife.38889)
Supplement: Supplementary file 2. [file elife-38889-supp2.xlsx]

## Sheet: gsea_report_for_na_neg_15405653
NAME	GS<br> follow link to MSigDB	GS DETAILS	SIZE	ES	NES	NOM p-val	FDR q-val	FWER p-val	RANK AT MAX	LEADING EDGE
REACTOME_TCA_CYCLE_AND_RESPIRATORY_ELECTRON_TRANSPORT	REACTOME_TCA_CYCLE_AND_RESPIRATORY_ELECTRON_TRANSPORT	Details ...	80	-0.758203	-8.1685	0	0	0	2053	tags=85%, list=9%, signal=94%
REACTOME_RESPIRATORY_ELECTRON_TRANSPORT_ATP_SYNTHESIS_BY_CHEMIOSMOTIC_COUPLING_AND_HEAT_PRODUCTION_BY_UNCOUPLING_PROTEINS_	REACTOME_RESPIRATORY_ELECTRON_TRANSPORT_ATP_SYNTHESIS_BY_CHEMIOSMOTIC_COUPLING_AND_HEAT_PRODUCTION_BY_UNCOUPLING_PROTEINS_	Details ...	51	-0.868322	-7.48076	0	0	0	775	tags=90%, list=4%, signal=93%
HALLMARK_OXIDATIVE_PHOSPHORYLATION	HALLMARK_OXIDATIVE_PHOSPHORYLATION	Details ...	138	-0.541685	-7.32049	0	0	0	2001	tags=63%, list=9%, signal=69%
REACTOME_RESPIRATORY_ELECTRON_TRANSPORT	REACTOME_RESPIRATORY_ELECTRON_TRANSPORT	Details ...	47	-0.881123	-7.08518	0	0	0	775	tags=91%, list=4%, signal=95%
MOOTHA_HUMAN_MITODB_6_2002	MOOTHA_HUMAN_MITODB_6_2002	Details ...	294	-0.341198	-6.82535	0	0	0	3620	tags=50%, list=17%, signal=60%
KEGG_OXIDATIVE_PHOSPHORYLATION	KEGG_OXIDATIVE_PHOSPHORYLATION	Details ...	61	-0.729297	-6.71144	0	0	0	2006	tags=82%, list=9%, signal=90%
KEGG_PARKINSONS_DISEASE	KEGG_PARKINSONS_DISEASE	Details ...	68	-0.68082	-6.62155	0	0	0	1229	tags=74%, list=6%, signal=78%
MOOTHA_MITOCHONDRIA	MOOTHA_MITOCHONDRIA	Details ...	299	-0.332742	-6.52069	0	0	0	3620	tags=49%, list=17%, signal=59%
KEGG_ALZHEIMERS_DISEASE	KEGG_ALZHEIMERS_DISEASE	Details ...	84	-0.540122	-5.86276	0	0	0	4341	tags=74%, list=20%, signal=92%
MOOTHA_VOXPHOS	MOOTHA_VOXPHOS	Details ...	49	-0.721051	-5.85477	0	0	0	775	tags=76%, list=4%, signal=78%
HALLMARK_ADIPOGENESIS	HALLMARK_ADIPOGENESIS	Details ...	119	-0.457531	-5.81107	0	0	0	3620	tags=62%, list=17%, signal=74%
STEIN_ESRRA_TARGETS_UP	STEIN_ESRRA_TARGETS_UP	Details ...	220	-0.326535	-5.64112	0	0	0	3540	tags=49%, list=16%, signal=58%
WONG_MITOCHONDRIA_GENE_MODULE	WONG_MITOCHONDRIA_GENE_MODULE	Details ...	145	-0.388636	-5.59621	0	0	0	3296	tags=54%, list=15%, signal=63%
STEIN_ESRRA_TARGETS	STEIN_ESRRA_TARGETS	Details ...	300	-0.269312	-5.47681	0	0	0	4363	tags=47%, list=20%, signal=58%
KEGG_HUNTINGTONS_DISEASE	KEGG_HUNTINGTONS_DISEASE	Details ...	103	-0.450858	-5.3793	0	0	0	1640	tags=52%, list=8%, signal=56%
KAAB_HEART_ATRIUM_VS_VENTRICLE_DN	KAAB_HEART_ATRIUM_VS_VENTRICLE_DN	Details ...	144	-0.376926	-5.21481	0	0	0	3629	tags=54%, list=17%, signal=65%
MOOTHA_PGC	MOOTHA_PGC	Details ...	250	-0.269423	-4.92246	0	0	0	4029	tags=45%, list=19%, signal=55%
RODRIGUES_THYROID_CARCINOMA_POORLY_DIFFERENTIATED_DN	RODRIGUES_THYROID_CARCINOMA_POORLY_DIFFERENTIATED_DN	Details ...	391	-0.203687	-4.75663	0	0	0	4539	tags=41%, list=21%, signal=51%
FLECHNER_BIOPSY_KIDNEY_TRANSPLANT_REJECTED_VS_OK_DN	FLECHNER_BIOPSY_KIDNEY_TRANSPLANT_REJECTED_VS_OK_DN	Details ...	300	-0.233496	-4.73559	0	0	0	5780	tags=50%, list=27%, signal=67%
BENPORATH_SUZ12_TARGETS	BENPORATH_SUZ12_TARGETS	Details ...	437	-0.192164	-4.70632	0	0	0	9369	tags=62%, list=43%, signal=107%
BURTON_ADIPOGENESIS_6	BURTON_ADIPOGENESIS_6	Details ...	108	-0.372061	-4.51192	0	0	0	3620	tags=54%, list=17%, signal=64%
KEGG_VALINE_LEUCINE_AND_ISOLEUCINE_DEGRADATION	KEGG_VALINE_LEUCINE_AND_ISOLEUCINE_DEGRADATION	Details ...	32	-0.651801	-4.39166	0	0	0	2830	tags=78%, list=13%, signal=90%
WEST_ADRENOCORTICAL_TUMOR_DN	WEST_ADRENOCORTICAL_TUMOR_DN	Details ...	277	-0.219802	-4.21054	0	0	0	6336	tags=51%, list=29%, signal=71%
REACTOME_PYRUVATE_METABOLISM_AND_CITRIC_ACID_TCA_CYCLE	REACTOME_PYRUVATE_METABOLISM_AND_CITRIC_ACID_TCA_CYCLE	Details ...	32	-0.625079	-4.20781	0	0	0	2053	tags=72%, list=9%, signal=79%
BENPORATH_ES_WITH_H3K27ME3	BENPORATH_ES_WITH_H3K27ME3	Details ...	456	-0.172804	-4.20244	0	0	0	9366	tags=60%, list=43%, signal=104%
LANDIS_ERBB2_BREAST_TUMORS_324_DN	LANDIS_ERBB2_BREAST_TUMORS_324_DN	Details ...	76	-0.404652	-4.19651	0	0	0	2671	tags=53%, list=12%, signal=60%
BERENJENO_TRANSFORMED_BY_RHOA_DN	BERENJENO_TRANSFORMED_BY_RHOA_DN	Details ...	204	-0.252679	-4.12254	0	0	0	5205	tags=49%, list=24%, signal=64%
PASINI_SUZ12_TARGETS_DN	PASINI_SUZ12_TARGETS_DN	Details ...	147	-0.290727	-4.08023	0	0	0	6133	tags=57%, list=28%, signal=79%
MCBRYAN_PUBERTAL_BREAST_4_5WK_DN	MCBRYAN_PUBERTAL_BREAST_4_5WK_DN	Details ...	97	-0.348101	-4.00091	0	0	0	3889	tags=53%, list=18%, signal=64%
KEGG_CITRATE_CYCLE_TCA_CYCLE	KEGG_CITRATE_CYCLE_TCA_CYCLE	Details ...	23	-0.70079	-3.95691	0	0	0	1792	tags=78%, list=8%, signal=85%
ONDER_CDH1_TARGETS_2_UP	ONDER_CDH1_TARGETS_2_UP	Details ...	135	-0.28605	-3.91604	0	0	0	5886	tags=56%, list=27%, signal=76%
HALLMARK_FATTY_ACID_METABOLISM	HALLMARK_FATTY_ACID_METABOLISM	Details ...	105	-0.318195	-3.83926	0	0	0	2842	tags=45%, list=13%, signal=51%
KEGG_CARDIAC_MUSCLE_CONTRACTION	KEGG_CARDIAC_MUSCLE_CONTRACTION	Details ...	23	-0.673333	-3.83882	0	0	0	2387	tags=78%, list=11%, signal=88%
RODRIGUES_THYROID_CARCINOMA_ANAPLASTIC_DN	RODRIGUES_THYROID_CARCINOMA_ANAPLASTIC_DN	Details ...	262	-0.204027	-3.80568	0	0	0	6475	tags=50%, list=30%, signal=70%
CUI_TCF21_TARGETS_2_DN	CUI_TCF21_TARGETS_2_DN	Details ...	413	-0.16317	-3.80076	0	0	0	6351	tags=45%, list=29%, signal=63%
SWEET_LUNG_CANCER_KRAS_DN	SWEET_LUNG_CANCER_KRAS_DN	Details ...	192	-0.231147	-3.77993	0	0	0	3053	tags=37%, list=14%, signal=43%
LEE_BMP2_TARGETS_UP	LEE_BMP2_TARGETS_UP	Details ...	356	-0.17556	-3.76295	0	0	0	7650	tags=53%, list=35%, signal=80%
WONG_ADULT_TISSUE_STEM_MODULE	WONG_ADULT_TISSUE_STEM_MODULE	Details ...	320	-0.181338	-3.73277	0	0	0	5277	tags=42%, list=24%, signal=55%
LIU_PROSTATE_CANCER_DN	LIU_PROSTATE_CANCER_DN	Details ...	201	-0.228018	-3.71897	0	0	0	7296	tags=56%, list=34%, signal=84%
REACTOME_CITRIC_ACID_CYCLE_TCA_CYCLE	REACTOME_CITRIC_ACID_CYCLE_TCA_CYCLE	Details ...	17	-0.749761	-3.70657	0	0	0	1614	tags=82%, list=7%, signal=89%
PEREZ_TP53_TARGETS	PEREZ_TP53_TARGETS	Details ...	468	-0.141223	-3.61	0	0	0	6135	tags=42%, list=28%, signal=57%
KEGG_FATTY_ACID_METABOLISM	KEGG_FATTY_ACID_METABOLISM	Details ...	21	-0.64701	-3.57477	0	0	0	3540	tags=81%, list=16%, signal=97%
BENPORATH_PRC2_TARGETS	BENPORATH_PRC2_TARGETS	Details ...	267	-0.185278	-3.5611	0	0	0	10087	tags=65%, list=46%, signal=120%
LANDIS_ERBB2_BREAST_PRENEOPLASTIC_DN	LANDIS_ERBB2_BREAST_PRENEOPLASTIC_DN	Details ...	30	-0.544338	-3.55905	0	0	0	2671	tags=67%, list=12%, signal=76%
MEISSNER_BRAIN_HCP_WITH_H3K4ME3_AND_H3K27ME3	MEISSNER_BRAIN_HCP_WITH_H3K4ME3_AND_H3K27ME3	Details ...	494	-0.138531	-3.54559	0	0	0	7296	tags=47%, list=34%, signal=69%
BUYTAERT_PHOTODYNAMIC_THERAPY_STRESS_UP	BUYTAERT_PHOTODYNAMIC_THERAPY_STRESS_UP	Details ...	431	-0.150458	-3.52644	0	0	0	6667	tags=45%, list=31%, signal=64%
MARTINEZ_RB1_TARGETS_UP	MARTINEZ_RB1_TARGETS_UP	Details ...	339	-0.165675	-3.52093	0	0	0	5038	tags=40%, list=23%, signal=51%
RIGGI_EWING_SARCOMA_PROGENITOR_UP	RIGGI_EWING_SARCOMA_PROGENITOR_UP	Details ...	185	-0.220215	-3.5151	0	0	0	6287	tags=51%, list=29%, signal=71%
KEEN_RESPONSE_TO_ROSIGLITAZONE_UP	KEEN_RESPONSE_TO_ROSIGLITAZONE_UP	Details ...	23	-0.598345	-3.5007	0	0	0	4012	tags=78%, list=18%, signal=96%
ONKEN_UVEAL_MELANOMA_DN	ONKEN_UVEAL_MELANOMA_DN	Details ...	281	-0.172012	-3.40504	0	1.88169e-05	0.001	4501	tags=38%, list=21%, signal=47%
DUTERTRE_ESTRADIOL_RESPONSE_24HR_DN	DUTERTRE_ESTRADIOL_RESPONSE_24HR_DN	Details ...	259	-0.181189	-3.40467	0	1.84479e-05	0.001	6587	tags=48%, list=30%, signal=68%
ZHANG_TLX_TARGETS_36HR_UP	ZHANG_TLX_TARGETS_36HR_UP	Details ...	115	-0.273392	-3.39257	0	1.80932e-05	0.001	6363	tags=57%, list=29%, signal=80%
REACTOME_BRANCHED_CHAIN_AMINO_ACID_CATABOLISM	REACTOME_BRANCHED_CHAIN_AMINO_ACID_CATABOLISM	Details ...	16	-0.691958	-3.37555	0	1.77518e-05	0.001	2627	tags=81%, list=12%, signal=92%
HALLMARK_HYPOXIA	HALLMARK_HYPOXIA	Details ...	102	-0.286358	-3.35689	0	1.74231e-05	0.001	3176	tags=43%, list=15%, signal=50%
MARTINEZ_TP53_TARGETS_UP	MARTINEZ_TP53_TARGETS_UP	Details ...	311	-0.158475	-3.2964	0	1.71063e-05	0.001	4076	tags=34%, list=19%, signal=42%
WAKABAYASHI_ADIPOGENESIS_PPARG_RXRA_BOUND_8D	WAKABAYASHI_ADIPOGENESIS_PPARG_RXRA_BOUND_8D	Details ...	475	-0.128676	-3.29204	0	1.68008e-05	0.001	6770	tags=44%, list=31%, signal=62%
DACOSTA_UV_RESPONSE_VIA_ERCC3_DN	DACOSTA_UV_RESPONSE_VIA_ERCC3_DN	Details ...	489	-0.132956	-3.27459	0	1.65061e-05	0.001	6276	tags=42%, list=29%, signal=58%
ONDER_CDH1_SIGNALING_VIA_CTNNB1	ONDER_CDH1_SIGNALING_VIA_CTNNB1	Details ...	39	-0.435301	-3.2615	0	1.62215e-05	0.001	5037	tags=67%, list=23%, signal=87%
REACTOME_GLUCONEOGENESIS	REACTOME_GLUCONEOGENESIS	Details ...	17	-0.660492	-3.25845	0	1.59465e-05	0.001	3549	tags=82%, list=16%, signal=98%
CHARAFE_BREAST_CANCER_LUMINAL_VS_BASAL_UP	CHARAFE_BREAST_CANCER_LUMINAL_VS_BASAL_UP	Details ...	189	-0.203885	-3.25632	0	1.56808e-05	0.001	6291	tags=49%, list=29%, signal=69%
GOZGIT_ESR1_TARGETS_DN	GOZGIT_ESR1_TARGETS_DN	Details ...	291	-0.16192	-3.25273	0	1.54237e-05	0.001	6823	tags=47%, list=31%, signal=68%
LU_AGING_BRAIN_UP	LU_AGING_BRAIN_UP	Details ...	130	-0.242236	-3.23266	0	1.51749e-05	0.001	3288	tags=39%, list=15%, signal=46%
ZHANG_TLX_TARGETS_60HR_UP	ZHANG_TLX_TARGETS_60HR_UP	Details ...	140	-0.232763	-3.21861	0	1.4934e-05	0.001	5056	tags=46%, list=23%, signal=60%
MARTINEZ_RB1_AND_TP53_TARGETS_UP	MARTINEZ_RB1_AND_TP53_TARGETS_UP	Details ...	302	-0.164482	-3.21823	0	1.47007e-05	0.001	3953	tags=34%, list=18%, signal=42%
KEGG_PROPANOATE_METABOLISM	KEGG_PROPANOATE_METABOLISM	Details ...	23	-0.56735	-3.16777	0	2.9114e-05	0.002	6570	tags=87%, list=30%, signal=125%
DAZARD_RESPONSE_TO_UV_NHEK_DN	DAZARD_RESPONSE_TO_UV_NHEK_DN	Details ...	180	-0.198971	-3.15165	0	4.24526e-05	0.003	6326	tags=49%, list=29%, signal=68%
HALLMARK_PEROXISOME	HALLMARK_PEROXISOME	Details ...	70	-0.321921	-3.14769	0	4.1819e-05	0.003	5746	tags=59%, list=26%, signal=79%
CHANDRAN_METASTASIS_DN	CHANDRAN_METASTASIS_DN	Details ...	149	-0.21845	-3.13093	0	4.1204e-05	0.003	6214	tags=50%, list=29%, signal=70%
BENPORATH_EED_TARGETS	BENPORATH_EED_TARGETS	Details ...	446	-0.129702	-3.12995	0	4.06069e-05	0.003	9940	tags=59%, list=46%, signal=106%
CHIARADONNA_NEOPLASTIC_TRANSFORMATION_CDC25_DN	CHIARADONNA_NEOPLASTIC_TRANSFORMATION_CDC25_DN	Details ...	71	-0.311981	-3.12802	0	4.00268e-05	0.003	3338	tags=46%, list=15%, signal=55%
RODWELL_AGING_KIDNEY_NO_BLOOD_DN	RODWELL_AGING_KIDNEY_NO_BLOOD_DN	Details ...	77	-0.304896	-3.12797	0	3.9463e-05	0.003	4116	tags=49%, list=19%, signal=61%
MOOTHA_FFA_OXYDATION	MOOTHA_FFA_OXYDATION	Details ...	15	-0.677387	-3.12771	0	3.89149e-05	0.003	2671	tags=80%, list=12%, signal=91%
KEGG_FOCAL_ADHESION	KEGG_FOCAL_ADHESION	Details ...	107	-0.25948	-3.12043	0	3.83818e-05	0.003	5145	tags=50%, list=24%, signal=65%
KRIGE_RESPONSE_TO_TOSEDOSTAT_24HR_UP	KRIGE_RESPONSE_TO_TOSEDOSTAT_24HR_UP	Details ...	379	-0.137669	-3.11927	0	3.78632e-05	0.003	7255	tags=47%, list=33%, signal=69%
DURAND_STROMA_S_UP	DURAND_STROMA_S_UP	Details ...	129	-0.232957	-3.11787	0	3.73583e-05	0.003	9944	tags=69%, list=46%, signal=127%
KEGG_PATHWAYS_IN_CANCER	KEGG_PATHWAYS_IN_CANCER	Details ...	192	-0.191652	-3.10747	0	3.68668e-05	0.003	5145	tags=43%, list=24%, signal=55%
REACTOME_FATTY_ACID_TRIACYLGLYCEROL_AND_KETONE_BODY_METABOLISM	REACTOME_FATTY_ACID_TRIACYLGLYCEROL_AND_KETONE_BODY_METABOLISM	Details ...	99	-0.264974	-3.09744	0	3.6388e-05	0.003	3044	tags=40%, list=14%, signal=47%
HALLMARK_MYOGENESIS	HALLMARK_MYOGENESIS	Details ...	99	-0.257054	-3.09623	0	4.79751e-05	0.004	4968	tags=48%, list=23%, signal=63%
MCBRYAN_PUBERTAL_TGFB1_TARGETS_UP	MCBRYAN_PUBERTAL_TGFB1_TARGETS_UP	Details ...	76	-0.304538	-3.09442	0	4.73678e-05	0.004	3408	tags=46%, list=16%, signal=54%
NAGASHIMA_EGF_SIGNALING_UP	NAGASHIMA_EGF_SIGNALING_UP	Details ...	29	-0.481979	-3.09141	0	4.67757e-05	0.004	2276	tags=59%, list=10%, signal=65%
DELYS_THYROID_CANCER_DN	DELYS_THYROID_CANCER_DN	Details ...	100	-0.256561	-3.07591	0	4.61982e-05	0.004	4006	tags=44%, list=18%, signal=54%
MASSARWEH_TAMOXIFEN_RESISTANCE_UP	MASSARWEH_TAMOXIFEN_RESISTANCE_UP	Details ...	269	-0.155922	-3.07275	0	4.56348e-05	0.004	7628	tags=51%, list=35%, signal=77%
MOOTHA_GLUCONEOGENESIS	MOOTHA_GLUCONEOGENESIS	Details ...	16	-0.6373	-3.06871	0	4.5085e-05	0.004	2456	tags=75%, list=11%, signal=85%
CHIARADONNA_NEOPLASTIC_TRANSFORMATION_KRAS_DN	CHIARADONNA_NEOPLASTIC_TRANSFORMATION_KRAS_DN	Details ...	67	-0.316047	-3.06012	0	4.45483e-05	0.004	3527	tags=48%, list=16%, signal=57%
REACTOME_GLUCOSE_METABOLISM	REACTOME_GLUCOSE_METABOLISM	Details ...	32	-0.460557	-3.05616	0	4.40242e-05	0.004	3583	tags=63%, list=17%, signal=75%
PID_WNT_NONCANONICAL_PATHWAY	PID_WNT_NONCANONICAL_PATHWAY	Details ...	18	-0.601538	-3.05115	0	4.35123e-05	0.004	3835	tags=78%, list=18%, signal=94%
SHETH_LIVER_CANCER_VS_TXNIP_LOSS_PAM4	SHETH_LIVER_CANCER_VS_TXNIP_LOSS_PAM4	Details ...	121	-0.235426	-3.04567	0	4.30122e-05	0.004	4245	tags=43%, list=20%, signal=53%
HOSHIDA_LIVER_CANCER_SUBCLASS_S3	HOSHIDA_LIVER_CANCER_SUBCLASS_S3	Details ...	144	-0.217323	-3.03784	0	4.25234e-05	0.004	4206	tags=41%, list=19%, signal=50%
NUYTTEN_EZH2_TARGETS_UP	NUYTTEN_EZH2_TARGETS_UP	Details ...	491	-0.118701	-3.02962	0	4.20456e-05	0.004	6188	tags=40%, list=29%, signal=55%
PLASARI_TGFB1_TARGETS_1HR_UP	PLASARI_TGFB1_TARGETS_1HR_UP	Details ...	15	-0.641175	-3.02356	0	4.15784e-05	0.004	3456	tags=80%, list=16%, signal=95%
SENESE_HDAC1_TARGETS_DN	SENESE_HDAC1_TARGETS_DN	Details ...	109	-0.246024	-3.00532	0	4.11215e-05	0.004	7428	tags=59%, list=34%, signal=89%
LEI_MYB_TARGETS	LEI_MYB_TARGETS	Details ...	163	-0.203846	-3.00374	0	4.06745e-05	0.004	3065	tags=34%, list=14%, signal=40%
BAELDE_DIABETIC_NEPHROPATHY_DN	BAELDE_DIABETIC_NEPHROPATHY_DN	Details ...	212	-0.179258	-2.99767	0	4.02372e-05	0.004	5155	tags=42%, list=24%, signal=54%
CHANG_CORE_SERUM_RESPONSE_DN	CHANG_CORE_SERUM_RESPONSE_DN	Details ...	101	-0.25182	-2.99746	0	3.98091e-05	0.004	3155	tags=40%, list=15%, signal=46%
MIKKELSEN_MEF_HCP_WITH_H3K27ME3	MIKKELSEN_MEF_HCP_WITH_H3K27ME3	Details ...	256	-0.159574	-2.9892	0	3.93901e-05	0.004	14460	tags=82%, list=67%, signal=244%
FEVR_CTNNB1_TARGETS_UP	FEVR_CTNNB1_TARGETS_UP	Details ...	312	-0.144661	-2.97515	0	3.89798e-05	0.004	4139	tags=33%, list=19%, signal=41%
PLASARI_TGFB1_TARGETS_10HR_DN	PLASARI_TGFB1_TARGETS_10HR_DN	Details ...	120	-0.234708	-2.97282	0	3.85779e-05	0.004	8315	tags=62%, list=38%, signal=99%
GABRIELY_MIR21_TARGETS	GABRIELY_MIR21_TARGETS	Details ...	154	-0.207168	-2.97254	0	3.81843e-05	0.004	5681	tags=47%, list=26%, signal=63%
BOQUEST_STEM_CELL_UP	BOQUEST_STEM_CELL_UP	Details ...	121	-0.231781	-2.96832	0	3.77986e-05	0.004	6475	tags=53%, list=30%, signal=75%
PEREZ_TP63_TARGETS	PEREZ_TP63_TARGETS	Details ...	138	-0.213533	-2.94228	0	5.66442e-05	0.006	6402	tags=51%, list=30%, signal=72%
DAVICIONI_MOLECULAR_ARMS_VS_ERMS_DN	DAVICIONI_MOLECULAR_ARMS_VS_ERMS_DN	Details ...	76	-0.289717	-2.9407	0	6.55656e-05	0.007	5441	tags=54%, list=25%, signal=72%
MONNIER_POSTRADIATION_TUMOR_ESCAPE_DN	MONNIER_POSTRADIATION_TUMOR_ESCAPE_DN	Details ...	202	-0.179516	-2.93967	0	6.49228e-05	0.007	6023	tags=46%, list=28%, signal=62%
KINSEY_TARGETS_OF_EWSR1_FLII_FUSION_DN	KINSEY_TARGETS_OF_EWSR1_FLII_FUSION_DN	Details ...	150	-0.204566	-2.93571	0	8.25613e-05	0.008	3982	tags=39%, list=18%, signal=47%
WAKABAYASHI_ADIPOGENESIS_PPARG_RXRA_BOUND_36HR	WAKABAYASHI_ADIPOGENESIS_PPARG_RXRA_BOUND_36HR	Details ...	81	-0.275762	-2.93323	0	8.17675e-05	0.008	4486	tags=48%, list=21%, signal=60%
WAKABAYASHI_ADIPOGENESIS_PPARG_BOUND_8D	WAKABAYASHI_ADIPOGENESIS_PPARG_BOUND_8D	Details ...	346	-0.139531	-2.92704	0	8.09887e-05	0.008	6615	tags=44%, list=30%, signal=63%
PEDERSEN_METASTASIS_BY_ERBB2_ISOFORM_1	PEDERSEN_METASTASIS_BY_ERBB2_ISOFORM_1	Details ...	25	-0.482158	-2.92206	0	8.02247e-05	0.008	6908	tags=80%, list=32%, signal=117%
DAWSON_METHYLATED_IN_LYMPHOMA_TCL1	DAWSON_METHYLATED_IN_LYMPHOMA_TCL1	Details ...	29	-0.459327	-2.90966	0	7.94749e-05	0.008	8751	tags=86%, list=40%, signal=144%
KEGG_GLYCOLYSIS_GLUCONEOGENESIS	KEGG_GLYCOLYSIS_GLUCONEOGENESIS	Details ...	29	-0.455852	-2.90694	0	7.8739e-05	0.008	2842	tags=59%, list=13%, signal=67%
CHARAFE_BREAST_CANCER_LUMINAL_VS_MESENCHYMAL_UP	CHARAFE_BREAST_CANCER_LUMINAL_VS_MESENCHYMAL_UP	Details ...	206	-0.173889	-2.8968	0	8.67033e-05	0.009	6374	tags=47%, list=29%, signal=65%
WAMUNYOKOLI_OVARIAN_CANCER_LMP_DN	WAMUNYOKOLI_OVARIAN_CANCER_LMP_DN	Details ...	104	-0.246412	-2.89402	0	8.59151e-05	0.009	7405	tags=59%, list=34%, signal=89%
CREIGHTON_ENDOCRINE_THERAPY_RESISTANCE_3	CREIGHTON_ENDOCRINE_THERAPY_RESISTANCE_3	Details ...	361	-0.132161	-2.89389	0	8.51411e-05	0.009	7217	tags=46%, list=33%, signal=68%
HALLMARK_EPITHELIAL_MESENCHYMAL_TRANSITION	HALLMARK_EPITHELIAL_MESENCHYMAL_TRANSITION	Details ...	93	-0.262028	-2.88792	0	8.43809e-05	0.009	3205	tags=41%, list=15%, signal=48%
JAEGER_METASTASIS_DN	JAEGER_METASTASIS_DN	Details ...	86	-0.265968	-2.88423	0	8.36342e-05	0.009	4344	tags=47%, list=20%, signal=58%
BROWNE_HCMV_INFECTION_14HR_DN	BROWNE_HCMV_INFECTION_14HR_DN	Details ...	150	-0.199566	-2.88187	0	8.29005e-05	0.009	6259	tags=49%, list=29%, signal=68%
KEGG_PPAR_SIGNALING_PATHWAY	KEGG_PPAR_SIGNALING_PATHWAY	Details ...	33	-0.423017	-2.88082	0	8.21797e-05	0.009	2671	tags=55%, list=12%, signal=62%
JECHLINGER_EPITHELIAL_TO_MESENCHYMAL_TRANSITION_DN	JECHLINGER_EPITHELIAL_TO_MESENCHYMAL_TRANSITION_DN	Details ...	32	-0.428703	-2.87769	0	8.95649e-05	0.01	4273	tags=63%, list=20%, signal=78%
HALLMARK_UV_RESPONSE_DN	HALLMARK_UV_RESPONSE_DN	Details ...	73	-0.284176	-2.87316	0	8.87993e-05	0.01	8121	tags=66%, list=37%, signal=105%
PID_PI3KCI_AKT_PATHWAY	PID_PI3KCI_AKT_PATHWAY	Details ...	16	-0.592166	-2.87218	0	8.80468e-05	0.01	6146	tags=88%, list=28%, signal=122%
GRAESSMANN_RESPONSE_TO_MC_AND_DOXORUBICIN_UP	GRAESSMANN_RESPONSE_TO_MC_AND_DOXORUBICIN_UP	Details ...	320	-0.137378	-2.87007	0	8.73069e-05	0.01	7369	tags=48%, list=34%, signal=71%
BERTUCCI_MEDULLARY_VS_DUCTAL_BREAST_CANCER_DN	BERTUCCI_MEDULLARY_VS_DUCTAL_BREAST_CANCER_DN	Details ...	75	-0.285738	-2.8656	0	8.65794e-05	0.01	5972	tags=56%, list=28%, signal=77%
RUTELLA_RESPONSE_TO_CSF2RB_AND_IL4_DN	RUTELLA_RESPONSE_TO_CSF2RB_AND_IL4_DN	Details ...	143	-0.206754	-2.8633	0	8.58638e-05	0.01	4344	tags=41%, list=20%, signal=50%
NAGASHIMA_NRG1_SIGNALING_UP	NAGASHIMA_NRG1_SIGNALING_UP	Details ...	87	-0.264002	-2.85554	0	0.000108336	0.013	2276	tags=37%, list=10%, signal=41%
SHEN_SMARCA2_TARGETS_UP	SHEN_SMARCA2_TARGETS_UP	Details ...	272	-0.145516	-2.85388	0	0.000107455	0.013	4620	tags=36%, list=21%, signal=45%
BOQUEST_STEM_CELL_CULTURED_VS_FRESH_UP	BOQUEST_STEM_CELL_CULTURED_VS_FRESH_UP	Details ...	192	-0.182715	-2.85257	0	0.000106588	0.013	6467	tags=48%, list=30%, signal=68%
BROWNE_HCMV_INFECTION_48HR_DN	BROWNE_HCMV_INFECTION_48HR_DN	Details ...	263	-0.153332	-2.84957	0	0.000105736	0.013	6778	tags=46%, list=31%, signal=67%
MEISSNER_NPC_HCP_WITH_H3K4ME2	MEISSNER_NPC_HCP_WITH_H3K4ME2	Details ...	221	-0.164577	-2.84888	0	0.000104897	0.013	10602	tags=65%, list=49%, signal=126%
ELVIDGE_HYPOXIA_UP	ELVIDGE_HYPOXIA_UP	Details ...	93	-0.250642	-2.84631	0	0.000104071	0.013	5317	tags=49%, list=25%, signal=65%
UZONYI_RESPONSE_TO_LEUKOTRIENE_AND_THROMBIN	UZONYI_RESPONSE_TO_LEUKOTRIENE_AND_THROMBIN	Details ...	19	-0.543627	-2.83519	0	0.000103258	0.013	3061	tags=68%, list=14%, signal=80%
DUTERTRE_ESTRADIOL_RESPONSE_6HR_DN	DUTERTRE_ESTRADIOL_RESPONSE_6HR_DN	Details ...	46	-0.349369	-2.83379	0	0.000102457	0.013	7529	tags=70%, list=35%, signal=106%
KEGG_BASAL_CELL_CARCINOMA	KEGG_BASAL_CELL_CARCINOMA	Details ...	38	-0.394923	-2.82865	0	0.000101669	0.013	8575	tags=79%, list=40%, signal=130%
KEGG_PYRUVATE_METABOLISM	KEGG_PYRUVATE_METABOLISM	Details ...	25	-0.481148	-2.82443	0	0.000100893	0.013	3459	tags=64%, list=16%, signal=76%
DACOSTA_UV_RESPONSE_VIA_ERCC3_COMMON_DN	DACOSTA_UV_RESPONSE_VIA_ERCC3_COMMON_DN	Details ...	279	-0.147957	-2.82411	0	0.000100129	0.013	6785	tags=46%, list=31%, signal=66%
ACEVEDO_FGFR1_TARGETS_IN_PROSTATE_CANCER_MODEL_DN	ACEVEDO_FGFR1_TARGETS_IN_PROSTATE_CANCER_MODEL_DN	Details ...	141	-0.204382	-2.82333	0	9.93758e-05	0.013	7135	tags=53%, list=33%, signal=79%
KRIEG_HYPOXIA_NOT_VIA_KDM3A	KRIEG_HYPOXIA_NOT_VIA_KDM3A	Details ...	371	-0.124862	-2.82106	0	9.86341e-05	0.013	7045	tags=45%, list=32%, signal=65%
DURAND_STROMA_NS_UP	DURAND_STROMA_NS_UP	Details ...	76	-0.272827	-2.81553	0	9.79035e-05	0.013	8375	tags=66%, list=39%, signal=107%
LANDIS_ERBB2_BREAST_TUMORS_65_DN	LANDIS_ERBB2_BREAST_TUMORS_65_DN	Details ...	23	-0.490153	-2.81033	0	9.71836e-05	0.013	3527	tags=65%, list=16%, signal=78%
WANG_SMARCE1_TARGETS_UP	WANG_SMARCE1_TARGETS_UP	Details ...	122	-0.209147	-2.78652	0	0.00011008	0.015	6336	tags=50%, list=29%, signal=70%
REACTOME_AXON_GUIDANCE	REACTOME_AXON_GUIDANCE	Details ...	117	-0.220307	-2.76144	0	0.00015786	0.022	4889	tags=44%, list=23%, signal=57%
KOINUMA_TARGETS_OF_SMAD2_OR_SMAD3	KOINUMA_TARGETS_OF_SMAD2_OR_SMAD3	Details ...	405	-0.120378	-2.75673	0	0.000163267	0.022	3491	tags=28%, list=16%, signal=33%
ODONNELL_TFRC_TARGETS_UP	ODONNELL_TFRC_TARGETS_UP	Details ...	166	-0.18384	-2.75577	0	0.000162101	0.022	4015	tags=37%, list=19%, signal=45%
REACTOME_METABOLISM_OF_LIPIDS_AND_LIPOPROTEINS	REACTOME_METABOLISM_OF_LIPIDS_AND_LIPOPROTEINS	Details ...	274	-0.146066	-2.75067	0	0.000174503	0.024	3602	tags=31%, list=17%, signal=37%
SENESE_HDAC3_TARGETS_DN	SENESE_HDAC3_TARGETS_DN	Details ...	255	-0.146246	-2.74343	0	0.000186748	0.026	4352	tags=35%, list=20%, signal=43%
REACTOME_DEVELOPMENTAL_BIOLOGY	REACTOME_DEVELOPMENTAL_BIOLOGY	Details ...	203	-0.168237	-2.73078	0	0.000225194	0.032	5362	tags=41%, list=25%, signal=54%
ZWANG_EGF_INTERVAL_DN	ZWANG_EGF_INTERVAL_DN	Details ...	96	-0.232745	-2.725	0	0.000230205	0.033	5143	tags=47%, list=24%, signal=61%
VECCHI_GASTRIC_CANCER_EARLY_DN	VECCHI_GASTRIC_CANCER_EARLY_DN	Details ...	143	-0.193909	-2.72222	0.00195695	0.000235003	0.034	10082	tags=66%, list=46%, signal=122%
MIKKELSEN_MCV6_HCP_WITH_H3K27ME3	MIKKELSEN_MCV6_HCP_WITH_H3K27ME3	Details ...	194	-0.164459	-2.70961	0	0.000252801	0.037	9660	tags=61%, list=45%, signal=109%
PETRETTO_CARDIAC_HYPERTROPHY	PETRETTO_CARDIAC_HYPERTROPHY	Details ...	16	-0.563544	-2.69518	0	0.000276646	0.041	2699	tags=69%, list=12%, signal=78%
DOUGLAS_BMI1_TARGETS_UP	DOUGLAS_BMI1_TARGETS_UP	Details ...	294	-0.135474	-2.68776	0	0.000300427	0.044	6399	tags=43%, list=29%, signal=60%
BURTON_ADIPOGENESIS_5	BURTON_ADIPOGENESIS_5	Details ...	66	-0.278253	-2.68594	0	0.00029841	0.044	3515	tags=44%, list=16%, signal=52%
ZHANG_RESPONSE_TO_IKK_INHIBITOR_AND_TNF_DN	ZHANG_RESPONSE_TO_IKK_INHIBITOR_AND_TNF_DN	Details ...	51	-0.315941	-2.68363	0	0.000296421	0.044	5924	tags=59%, list=27%, signal=81%
SMID_BREAST_CANCER_LUMINAL_B_DN	SMID_BREAST_CANCER_LUMINAL_B_DN	Details ...	192	-0.167529	-2.67262	0	0.00033256	0.05	3291	tags=32%, list=15%, signal=37%
RIZ_ERYTHROID_DIFFERENTIATION_12HR	RIZ_ERYTHROID_DIFFERENTIATION_12HR	Details ...	20	-0.494814	-2.67157	0	0.000342891	0.052	4462	tags=70%, list=21%, signal=88%
BURTON_ADIPOGENESIS_9	BURTON_ADIPOGENESIS_9	Details ...	38	-0.362963	-2.66183	0	0.000365628	0.056	5271	tags=61%, list=24%, signal=80%
LE_EGR2_TARGETS_DN	LE_EGR2_TARGETS_DN	Details ...	46	-0.32876	-2.65692	0	0.00036935	0.056	4674	tags=54%, list=22%, signal=69%
LINDGREN_BLADDER_CANCER_CLUSTER_2B	LINDGREN_BLADDER_CANCER_CLUSTER_2B	Details ...	168	-0.173496	-2.64294	0	0.000415343	0.064	5047	tags=40%, list=23%, signal=52%
UDAYAKUMAR_MED1_TARGETS_DN	UDAYAKUMAR_MED1_TARGETS_DN	Details ...	111	-0.214359	-2.63742	0	0.000424833	0.066	3192	tags=36%, list=15%, signal=42%
COULOUARN_TEMPORAL_TGFB1_SIGNATURE_DN	COULOUARN_TEMPORAL_TGFB1_SIGNATURE_DN	Details ...	61	-0.285454	-2.6307	0	0.000446083	0.07	5206	tags=52%, list=24%, signal=69%
REACTOME_MUSCLE_CONTRACTION	REACTOME_MUSCLE_CONTRACTION	Details ...	20	-0.491136	-2.62794	0	0.00044326	0.07	6711	tags=80%, list=31%, signal=116%
KARLSSON_TGFB1_TARGETS_DN	KARLSSON_TGFB1_TARGETS_DN	Details ...	108	-0.216703	-2.62431	0	0.000457965	0.072	7576	tags=56%, list=35%, signal=86%
KAYO_CALORIE_RESTRICTION_MUSCLE_DN	KAYO_CALORIE_RESTRICTION_MUSCLE_DN	Details ...	51	-0.311505	-2.62084	0	0.000472951	0.074	6020	tags=59%, list=28%, signal=81%
CHARAFE_BREAST_CANCER_LUMINAL_VS_MESENCHYMAL_DN	CHARAFE_BREAST_CANCER_LUMINAL_VS_MESENCHYMAL_DN	Details ...	226	-0.150586	-2.60999	0	0.000493251	0.078	6751	tags=46%, list=31%, signal=66%
WANG_LMO4_TARGETS_UP	WANG_LMO4_TARGETS_UP	Details ...	200	-0.159638	-2.59812	0	0.000530547	0.085	7091	tags=49%, list=33%, signal=71%
HAN_SATB1_TARGETS_DN	HAN_SATB1_TARGETS_DN	Details ...	204	-0.158084	-2.59742	0	0.000533181	0.086	5111	tags=39%, list=24%, signal=51%
SCHAEFFER_PROSTATE_DEVELOPMENT_48HR_UP	SCHAEFFER_PROSTATE_DEVELOPMENT_48HR_UP	Details ...	221	-0.146737	-2.59616	0	0.00052993	0.086	5979	tags=42%, list=28%, signal=58%
JIANG_HYPOXIA_NORMAL	JIANG_HYPOXIA_NORMAL	Details ...	169	-0.168562	-2.59134	0	0.000555425	0.091	3176	tags=31%, list=15%, signal=36%
NAKAMURA_TUMOR_ZONE_PERIPHERAL_VS_CENTRAL_DN	NAKAMURA_TUMOR_ZONE_PERIPHERAL_VS_CENTRAL_DN	Details ...	269	-0.136257	-2.59047	0	0.000557937	0.092	4501	tags=34%, list=21%, signal=43%
KEGG_CALCIUM_SIGNALING_PATHWAY	KEGG_CALCIUM_SIGNALING_PATHWAY	Details ...	74	-0.263175	-2.59014	0	0.000554596	0.092	9262	tags=69%, list=43%, signal=120%
BASAKI_YBX1_TARGETS_DN	BASAKI_YBX1_TARGETS_DN	Details ...	194	-0.164394	-2.58211	0	0.000602357	0.098	6195	tags=45%, list=29%, signal=62%
HAN_SATB1_TARGETS_UP	HAN_SATB1_TARGETS_UP	Details ...	189	-0.159583	-2.57947	0	0.000609796	0.1	4489	tags=37%, list=21%, signal=46%
WAKABAYASHI_ADIPOGENESIS_PPARG_RXRA_BOUND_WITH_H4K20ME1_MARK	WAKABAYASHI_ADIPOGENESIS_PPARG_RXRA_BOUND_WITH_H4K20ME1_MARK	Details ...	74	-0.256	-2.57804	0.00227273	0.000611724	0.101	3261	tags=41%, list=15%, signal=48%
PICCALUGA_ANGIOIMMUNOBLASTIC_LYMPHOMA_UP	PICCALUGA_ANGIOIMMUNOBLASTIC_LYMPHOMA_UP	Details ...	92	-0.224711	-2.57704	0	0.000613656	0.102	3164	tags=37%, list=15%, signal=43%
DANG_REGULATED_BY_MYC_DN	DANG_REGULATED_BY_MYC_DN	Details ...	128	-0.189969	-2.57674	0	0.000610088	0.102	1836	tags=27%, list=8%, signal=30%
MAHAJAN_RESPONSE_TO_IL1A_DN	MAHAJAN_RESPONSE_TO_IL1A_DN	Details ...	42	-0.339776	-2.57498	0	0.000612098	0.103	3491	tags=50%, list=16%, signal=59%
KUNINGER_IGF1_VS_PDGFB_TARGETS_UP	KUNINGER_IGF1_VS_PDGFB_TARGETS_UP	Details ...	35	-0.365805	-2.56931	0	0.000662788	0.113	8813	tags=77%, list=41%, signal=130%
BURTON_ADIPOGENESIS_PEAK_AT_0HR	BURTON_ADIPOGENESIS_PEAK_AT_0HR	Details ...	35	-0.369489	-2.56893	0	0.000659	0.113	3155	tags=51%, list=15%, signal=60%
KEGG_WNT_SIGNALING_PATHWAY	KEGG_WNT_SIGNALING_PATHWAY	Details ...	80	-0.252793	-2.5663	0	0.000687353	0.119	8909	tags=66%, list=41%, signal=112%
HOQUE_METHYLATED_IN_CANCER	HOQUE_METHYLATED_IN_CANCER	Details ...	25	-0.418014	-2.55597	0	0.000758122	0.131	4827	tags=64%, list=22%, signal=82%
MIYAGAWA_TARGETS_OF_EWSR1_ETS_FUSIONS_UP	MIYAGAWA_TARGETS_OF_EWSR1_ETS_FUSIONS_UP	Details ...	109	-0.207375	-2.55017	0	0.000785743	0.137	6272	tags=50%, list=29%, signal=69%
CHICAS_RB1_TARGETS_CONFLUENT	CHICAS_RB1_TARGETS_CONFLUENT	Details ...	271	-0.132302	-2.54687	0	0.000797127	0.139	5812	tags=40%, list=27%, signal=54%
PID_MET_PATHWAY	PID_MET_PATHWAY	Details ...	49	-0.3064	-2.52806	0	0.00092921	0.16	6208	tags=59%, list=29%, signal=83%
PARENT_MTOR_SIGNALING_UP	PARENT_MTOR_SIGNALING_UP	Details ...	326	-0.12039	-2.52578	0	0.000934312	0.162	4216	tags=31%, list=19%, signal=38%
KHETCHOUMIAN_TRIM24_TARGETS_UP	KHETCHOUMIAN_TRIM24_TARGETS_UP	Details ...	22	-0.445554	-2.52466	0	0.00094426	0.165	3164	tags=59%, list=15%, signal=69%
EBAUER_MYOGENIC_TARGETS_OF_PAX3_FOXO1_FUSION	EBAUER_MYOGENIC_TARGETS_OF_PAX3_FOXO1_FUSION	Details ...	21	-0.453027	-2.51618	0	0.00101631	0.179	6711	tags=76%, list=31%, signal=110%
DOANE_RESPONSE_TO_ANDROGEN_DN	DOANE_RESPONSE_TO_ANDROGEN_DN	Details ...	124	-0.191165	-2.51242	0	0.00104644	0.186	4450	tags=40%, list=21%, signal=49%
YAMAZAKI_TCEB3_TARGETS_UP	YAMAZAKI_TCEB3_TARGETS_UP	Details ...	84	-0.231755	-2.51008	0	0.00105622	0.187	3257	tags=38%, list=15%, signal=45%
AFFAR_YY1_TARGETS_UP	AFFAR_YY1_TARGETS_UP	Details ...	96	-0.216598	-2.50873	0	0.00106076	0.189	3458	tags=38%, list=16%, signal=44%
CREIGHTON_ENDOCRINE_THERAPY_RESISTANCE_5	CREIGHTON_ENDOCRINE_THERAPY_RESISTANCE_5	Details ...	228	-0.143723	-2.5086	0	0.00105509	0.189	4813	tags=36%, list=22%, signal=46%
PICCALUGA_ANGIOIMMUNOBLASTIC_LYMPHOMA_DN	PICCALUGA_ANGIOIMMUNOBLASTIC_LYMPHOMA_DN	Details ...	66	-0.255617	-2.48492	0	0.00125556	0.221	6634	tags=56%, list=31%, signal=81%
LEE_TARGETS_OF_PTCH1_AND_SUFU_DN	LEE_TARGETS_OF_PTCH1_AND_SUFU_DN	Details ...	37	-0.347184	-2.48187	0.00194175	0.00125897	0.223	9485	tags=78%, list=44%, signal=139%
REACTOME_SIGNALING_BY_GPCR	REACTOME_SIGNALING_BY_GPCR	Details ...	228	-0.142209	-2.48045	0	0.00128226	0.228	15692	tags=86%, list=72%, signal=309%
KEGG_ADHERENS_JUNCTION	KEGG_ADHERENS_JUNCTION	Details ...	30	-0.38027	-2.47692	0	0.00130532	0.233	4779	tags=60%, list=22%, signal=77%
KEGG_MAPK_SIGNALING_PATHWAY	KEGG_MAPK_SIGNALING_PATHWAY	Details ...	127	-0.189067	-2.47421	0	0.00131804	0.235	5489	tags=44%, list=25%, signal=59%
CAIRO_HEPATOBLASTOMA_CLASSES_DN	CAIRO_HEPATOBLASTOMA_CLASSES_DN	Details ...	88	-0.224782	-2.46835	0	0.00136501	0.242	4019	tags=41%, list=19%, signal=50%
PHONG_TNF_TARGETS_UP	PHONG_TNF_TARGETS_UP	Details ...	25	-0.415007	-2.46581	0.00395257	0.00141182	0.249	2289	tags=52%, list=11%, signal=58%
HALLMARK_APOPTOSIS	HALLMARK_APOPTOSIS	Details ...	87	-0.217926	-2.46442	0	0.00142415	0.252	6513	tags=52%, list=30%, signal=74%
GARY_CD5_TARGETS_UP	GARY_CD5_TARGETS_UP	Details ...	262	-0.131557	-2.46368	0	0.00142177	0.253	4385	tags=33%, list=20%, signal=41%
LI_WILMS_TUMOR_VS_FETAL_KIDNEY_2_DN	LI_WILMS_TUMOR_VS_FETAL_KIDNEY_2_DN	Details ...	26	-0.394205	-2.46033	0	0.0014624	0.261	6478	tags=69%, list=30%, signal=99%
CAIRO_HEPATOBLASTOMA_DN	CAIRO_HEPATOBLASTOMA_DN	Details ...	130	-0.180713	-2.4602	0	0.00145502	0.261	4114	tags=37%, list=19%, signal=45%
VANDESLUIS_COMMD1_TARGETS_GROUP_3_UP	VANDESLUIS_COMMD1_TARGETS_GROUP_3_UP	Details ...	45	-0.309673	-2.44917	0	0.00162329	0.292	6313	tags=60%, list=29%, signal=84%
TURASHVILI_BREAST_LOBULAR_CARCINOMA_VS_LOBULAR_NORMAL_UP	TURASHVILI_BREAST_LOBULAR_CARCINOMA_VS_LOBULAR_NORMAL_UP	Details ...	56	-0.281058	-2.44143	0.00189753	0.00170977	0.305	5541	tags=54%, list=26%, signal=72%
ELVIDGE_HYPOXIA_BY_DMOG_UP	ELVIDGE_HYPOXIA_BY_DMOG_UP	Details ...	70	-0.246492	-2.44086	0	0.00171072	0.307	4278	tags=44%, list=20%, signal=55%
OSWALD_HEMATOPOIETIC_STEM_CELL_IN_COLLAGEN_GEL_UP	OSWALD_HEMATOPOIETIC_STEM_CELL_IN_COLLAGEN_GEL_UP	Details ...	118	-0.192351	-2.44032	0	0.00170695	0.307	6146	tags=47%, list=28%, signal=66%
KEGG_ARRHYTHMOGENIC_RIGHT_VENTRICULAR_CARDIOMYOPATHY_ARVC	KEGG_ARRHYTHMOGENIC_RIGHT_VENTRICULAR_CARDIOMYOPATHY_ARVC	Details ...	34	-0.357985	-2.43717	0	0.00175904	0.313	5008	tags=59%, list=23%, signal=76%
TURASHVILI_BREAST_DUCTAL_CARCINOMA_VS_DUCTAL_NORMAL_DN	TURASHVILI_BREAST_DUCTAL_CARCINOMA_VS_DUCTAL_NORMAL_DN	Details ...	74	-0.239341	-2.43716	0	0.00175042	0.313	3328	tags=39%, list=15%, signal=46%
KEGG_ADIPOCYTOKINE_SIGNALING_PATHWAY	KEGG_ADIPOCYTOKINE_SIGNALING_PATHWAY	Details ...	31	-0.366917	-2.43659	0	0.00175554	0.315	3949	tags=55%, list=18%, signal=67%
LEE_NEURAL_CREST_STEM_CELL_UP	LEE_NEURAL_CREST_STEM_CELL_UP	Details ...	65	-0.256233	-2.43509	0	0.00175643	0.316	7475	tags=60%, list=34%, signal=91%
ROZANOV_MMP14_TARGETS_UP	ROZANOV_MMP14_TARGETS_UP	Details ...	123	-0.186008	-2.4322	0	0.00176618	0.317	4278	tags=38%, list=20%, signal=47%
CHEN_LVAD_SUPPORT_OF_FAILING_HEART_UP	CHEN_LVAD_SUPPORT_OF_FAILING_HEART_UP	Details ...	42	-0.321163	-2.43095	0	0.00177122	0.319	2861	tags=45%, list=13%, signal=52%
DELACROIX_RARG_BOUND_MEF	DELACROIX_RARG_BOUND_MEF	Details ...	192	-0.151349	-2.42904	0	0.00178084	0.321	2848	tags=28%, list=13%, signal=32%
PID_ARF6_TRAFFICKING_PATHWAY	PID_ARF6_TRAFFICKING_PATHWAY	Details ...	26	-0.385435	-2.42478	0	0.0018174	0.327	6668	tags=69%, list=31%, signal=100%
KEGG_ENDOMETRIAL_CANCER	KEGG_ENDOMETRIAL_CANCER	Details ...	37	-0.334745	-2.42459	0	0.0018134	0.328	5064	tags=57%, list=23%, signal=74%
RODWELL_AGING_KIDNEY_DN	RODWELL_AGING_KIDNEY_DN	Details ...	66	-0.250463	-2.42439	0	0.00180921	0.328	4116	tags=44%, list=19%, signal=54%
REACTOME_NCAM1_INTERACTIONS	REACTOME_NCAM1_INTERACTIONS	Details ...	20	-0.451841	-2.42143	0.00184162	0.00183638	0.331	6478	tags=75%, list=30%, signal=107%
ZWANG_CLASS_1_TRANSIENTLY_INDUCED_BY_EGF	ZWANG_CLASS_1_TRANSIENTLY_INDUCED_BY_EGF	Details ...	219	-0.140508	-2.4206	0	0.00184544	0.333	6493	tags=44%, list=30%, signal=62%
ZWANG_CLASS_3_TRANSIENTLY_INDUCED_BY_EGF	ZWANG_CLASS_3_TRANSIENTLY_INDUCED_BY_EGF	Details ...	100	-0.205753	-2.41862	0.00573614	0.00185877	0.336	2283	tags=31%, list=11%, signal=34%
MARTORIATI_MDM4_TARGETS_NEUROEPITHELIUM_DN	MARTORIATI_MDM4_TARGETS_NEUROEPITHELIUM_DN	Details ...	75	-0.232029	-2.41585	0.0019802	0.00192043	0.348	9447	tags=67%, list=44%, signal=118%
REACTOME_CELL_CELL_COMMUNICATION	REACTOME_CELL_CELL_COMMUNICATION	Details ...	46	-0.307787	-2.41543	0	0.00191158	0.348	5128	tags=54%, list=24%, signal=71%
SMID_BREAST_CANCER_BASAL_DN	SMID_BREAST_CANCER_BASAL_DN	Details ...	321	-0.115215	-2.41337	0	0.00192907	0.353	6797	tags=43%, list=31%, signal=61%
MARTINEZ_RESPONSE_TO_TRABECTEDIN	MARTINEZ_RESPONSE_TO_TRABECTEDIN	Details ...	32	-0.359348	-2.41163	0	0.00194608	0.357	7809	tags=72%, list=36%, signal=112%
HALLMARK_TNFA_SIGNALING_VIA_NFKB	HALLMARK_TNFA_SIGNALING_VIA_NFKB	Details ...	88	-0.222626	-2.40484	0	0.00202271	0.369	2340	tags=33%, list=11%, signal=37%
YAO_TEMPORAL_RESPONSE_TO_PROGESTERONE_CLUSTER_0	YAO_TEMPORAL_RESPONSE_TO_PROGESTERONE_CLUSTER_0	Details ...	37	-0.333937	-2.40444	0	0.00202639	0.371	8013	tags=70%, list=37%, signal=111%
IVANOVSKA_MIR106B_TARGETS	IVANOVSKA_MIR106B_TARGETS	Details ...	52	-0.283169	-2.40063	0.0020284	0.00204703	0.376	8474	tags=67%, list=39%, signal=110%
GERY_CEBP_TARGETS	GERY_CEBP_TARGETS	Details ...	58	-0.26399	-2.39644	0	0.00211432	0.385	3640	tags=43%, list=17%, signal=52%
BHAT_ESR1_TARGETS_NOT_VIA_AKT1_DN	BHAT_ESR1_TARGETS_NOT_VIA_AKT1_DN	Details ...	40	-0.324778	-2.39594	0.00196464	0.00210488	0.385	8696	tags=73%, list=40%, signal=121%
BONOME_OVARIAN_CANCER_SURVIVAL_SUBOPTIMAL_DEBULKING	BONOME_OVARIAN_CANCER_SURVIVAL_SUBOPTIMAL_DEBULKING	Details ...	279	-0.125237	-2.3904	0	0.00217076	0.392	6494	tags=42%, list=30%, signal=60%
KAYO_CALORIE_RESTRICTION_MUSCLE_UP	KAYO_CALORIE_RESTRICTION_MUSCLE_UP	Details ...	42	-0.307214	-2.389	0	0.00219501	0.395	6262	tags=60%, list=29%, signal=84%
KEGG_PEROXISOME	KEGG_PEROXISOME	Details ...	58	-0.260207	-2.38614	0	0.00223567	0.405	7088	tags=59%, list=33%, signal=87%
IGLESIAS_E2F_TARGETS_UP	IGLESIAS_E2F_TARGETS_UP	Details ...	67	-0.254409	-2.38222	0.00204918	0.00229204	0.415	1946	tags=34%, list=9%, signal=38%
BRUINS_UVC_RESPONSE_VIA_TP53_GROUP_A	BRUINS_UVC_RESPONSE_VIA_TP53_GROUP_A	Details ...	371	-0.108132	-2.37918	0	0.00235656	0.424	6817	tags=42%, list=31%, signal=60%
BENPORATH_OCT4_TARGETS	BENPORATH_OCT4_TARGETS	Details ...	164	-0.155845	-2.37759	0	0.00236693	0.427	4450	tags=36%, list=21%, signal=45%
RUTELLA_RESPONSE_TO_HGF_VS_CSF2RB_AND_IL4_UP	RUTELLA_RESPONSE_TO_HGF_VS_CSF2RB_AND_IL4_UP	Details ...	190	-0.149703	-2.37595	0	0.00236891	0.429	3404	tags=31%, list=16%, signal=36%
MARTENS_BOUND_BY_PML_RARA_FUSION	MARTENS_BOUND_BY_PML_RARA_FUSION	Details ...	229	-0.135599	-2.37412	0	0.00240788	0.436	3911	tags=31%, list=18%, signal=38%
WNT_SIGNALING	WNT_SIGNALING	Details ...	52	-0.277531	-2.37377	0	0.00240165	0.437	8596	tags=67%, list=40%, signal=111%
VERHAAK_GLIOBLASTOMA_PRONEURAL	VERHAAK_GLIOBLASTOMA_PRONEURAL	Details ...	74	-0.234085	-2.36516	0	0.0025858	0.467	8132	tags=61%, list=37%, signal=97%
LEONARD_HYPOXIA	LEONARD_HYPOXIA	Details ...	21	-0.430371	-2.36278	0	0.00262323	0.475	2037	tags=52%, list=9%, signal=58%
ENK_UV_RESPONSE_EPIDERMIS_DN	ENK_UV_RESPONSE_EPIDERMIS_DN	Details ...	249	-0.129061	-2.36021	0.00195312	0.00264394	0.479	7775	tags=49%, list=36%, signal=75%
KEGG_MELANOGENESIS	KEGG_MELANOGENESIS	Details ...	49	-0.283681	-2.35675	0	0.00270006	0.491	9356	tags=71%, list=43%, signal=125%
REACTOME_ABC_FAMILY_PROTEINS_MEDIATED_TRANSPORT	REACTOME_ABC_FAMILY_PROTEINS_MEDIATED_TRANSPORT	Details ...	18	-0.455348	-2.35452	0	0.00272042	0.494	9414	tags=89%, list=43%, signal=157%
AMIT_SERUM_RESPONSE_40_MCF10A	AMIT_SERUM_RESPONSE_40_MCF10A	Details ...	18	-0.458616	-2.35338	0	0.0027365	0.499	907	tags=50%, list=4%, signal=52%
VERHAAK_GLIOBLASTOMA_CLASSICAL	VERHAAK_GLIOBLASTOMA_CLASSICAL	Details ...	77	-0.230511	-2.35279	0	0.0027329	0.5	4597	tags=44%, list=21%, signal=56%
REACTOME_CELL_JUNCTION_ORGANIZATION	REACTOME_CELL_JUNCTION_ORGANIZATION	Details ...	30	-0.36416	-2.35201	0	0.00275314	0.504	5128	tags=60%, list=24%, signal=78%
LIU_SOX4_TARGETS_UP	LIU_SOX4_TARGETS_UP	Details ...	76	-0.234669	-2.35	0	0.00280835	0.512	8629	tags=63%, list=40%, signal=105%
JOHNSTONE_PARVB_TARGETS_2_UP	JOHNSTONE_PARVB_TARGETS_2_UP	Details ...	64	-0.246786	-2.34801	0	0.00283148	0.514	3815	tags=42%, list=18%, signal=51%
ZHOU_INFLAMMATORY_RESPONSE_LIVE_DN	ZHOU_INFLAMMATORY_RESPONSE_LIVE_DN	Details ...	176	-0.151214	-2.34271	0	0.00293577	0.531	5745	tags=41%, list=26%, signal=56%
REACTOME_G_ALPHA1213_SIGNALLING_EVENTS	REACTOME_G_ALPHA1213_SIGNALLING_EVENTS	Details ...	30	-0.357651	-2.34168	0.00389864	0.00295065	0.533	5269	tags=60%, list=24%, signal=79%
RUAN_RESPONSE_TO_TNF_DN	RUAN_RESPONSE_TO_TNF_DN	Details ...	50	-0.274589	-2.33517	0.00199203	0.00306144	0.546	3603	tags=44%, list=17%, signal=53%
VART_KSHV_INFECTION_ANGIOGENIC_MARKERS_DN	VART_KSHV_INFECTION_ANGIOGENIC_MARKERS_DN	Details ...	66	-0.246256	-2.33431	0	0.00306423	0.548	4207	tags=44%, list=19%, signal=54%
REACTOME_G_ALPHA_Z_SIGNALLING_EVENTS	REACTOME_G_ALPHA_Z_SIGNALLING_EVENTS	Details ...	24	-0.403278	-2.33072	0	0.00313225	0.556	8436	tags=79%, list=39%, signal=129%
WOO_LIVER_CANCER_RECURRENCE_UP	WOO_LIVER_CANCER_RECURRENCE_UP	Details ...	49	-0.282328	-2.32933	0	0.00313846	0.557	6729	tags=59%, list=31%, signal=86%
SCHUETZ_BREAST_CANCER_DUCTAL_INVASIVE_UP	SCHUETZ_BREAST_CANCER_DUCTAL_INVASIVE_UP	Details ...	145	-0.161688	-2.32823	0	0.00315262	0.559	6391	tags=46%, list=29%, signal=64%
RUTELLA_RESPONSE_TO_HGF_DN	RUTELLA_RESPONSE_TO_HGF_DN	Details ...	112	-0.192119	-2.32535	0	0.00321908	0.567	3215	tags=34%, list=15%, signal=40%
REACTOME_GPCR_LIGAND_BINDING	REACTOME_GPCR_LIGAND_BINDING	Details ...	143	-0.1682	-2.3223	0.00198413	0.00328457	0.58	15187	tags=87%, list=70%, signal=287%
CHIANG_LIVER_CANCER_SUBCLASS_CTNNB1_UP	CHIANG_LIVER_CANCER_SUBCLASS_CTNNB1_UP	Details ...	78	-0.223218	-2.31993	0	0.00332035	0.585	6857	tags=54%, list=32%, signal=78%
TIEN_INTESTINE_PROBIOTICS_6HR_DN	TIEN_INTESTINE_PROBIOTICS_6HR_DN	Details ...	104	-0.191322	-2.31482	0	0.00343739	0.603	4214	tags=38%, list=19%, signal=48%
FRASOR_RESPONSE_TO_ESTRADIOL_DN	FRASOR_RESPONSE_TO_ESTRADIOL_DN	Details ...	38	-0.309402	-2.31232	0	0.00349808	0.609	5860	tags=58%, list=27%, signal=79%
HUMMERICH_SKIN_CANCER_PROGRESSION_DN	HUMMERICH_SKIN_CANCER_PROGRESSION_DN	Details ...	53	-0.260122	-2.30926	0	0.00358445	0.621	2558	tags=38%, list=12%, signal=43%
CHYLA_CBFA2T3_TARGETS_UP	CHYLA_CBFA2T3_TARGETS_UP	Details ...	170	-0.151312	-2.30293	0.00193798	0.00372197	0.638	7208	tags=48%, list=33%, signal=72%
KEGG_COLORECTAL_CANCER	KEGG_COLORECTAL_CANCER	Details ...	38	-0.321738	-2.30094	0	0.00375537	0.641	5022	tags=55%, list=23%, signal=72%
OSWALD_HEMATOPOIETIC_STEM_CELL_IN_COLLAGEN_GEL_DN	OSWALD_HEMATOPOIETIC_STEM_CELL_IN_COLLAGEN_GEL_DN	Details ...	125	-0.171909	-2.29974	0	0.00378123	0.649	5144	tags=41%, list=24%, signal=53%
PID_AVB3_INTEGRIN_PATHWAY	PID_AVB3_INTEGRIN_PATHWAY	Details ...	36	-0.328574	-2.29844	0	0.00382142	0.655	3129	tags=47%, list=14%, signal=55%
HELLER_HDAC_TARGETS_SILENCED_BY_METHYLATION_UP	HELLER_HDAC_TARGETS_SILENCED_BY_METHYLATION_UP	Details ...	185	-0.145912	-2.29576	0	0.00387555	0.658	6478	tags=44%, list=30%, signal=63%
REACTOME_NCAM_SIGNALING_FOR_NEURITE_OUT_GROWTH	REACTOME_NCAM_SIGNALING_FOR_NEURITE_OUT_GROWTH	Details ...	31	-0.347082	-2.29455	0	0.00388606	0.662	6478	tags=65%, list=30%, signal=92%
HALLMARK_P53_PATHWAY	HALLMARK_P53_PATHWAY	Details ...	101	-0.195454	-2.29062	0	0.00398648	0.672	2439	tags=31%, list=11%, signal=34%
KEGG_ABC_TRANSPORTERS	KEGG_ABC_TRANSPORTERS	Details ...	25	-0.388043	-2.28789	0.00205339	0.0040644	0.681	9815	tags=84%, list=45%, signal=153%
NABA_COLLAGENS	NABA_COLLAGENS	Details ...	19	-0.437762	-2.28631	0	0.00407731	0.683	7639	tags=79%, list=35%, signal=122%
BRUINS_UVC_RESPONSE_VIA_TP53_GROUP_B	BRUINS_UVC_RESPONSE_VIA_TP53_GROUP_B	Details ...	259	-0.12566	-2.28383	0	0.00412943	0.687	8531	tags=52%, list=39%, signal=84%
PEREZ_TP53_AND_TP63_TARGETS	PEREZ_TP53_AND_TP63_TARGETS	Details ...	76	-0.221906	-2.28118	0	0.00419197	0.693	6336	tags=51%, list=29%, signal=72%
CROONQUIST_STROMAL_STIMULATION_UP	CROONQUIST_STROMAL_STIMULATION_UP	Details ...	31	-0.339481	-2.27575	0	0.00432795	0.709	2444	tags=45%, list=11%, signal=51%
YAGI_AML_WITH_11Q23_REARRANGED	YAGI_AML_WITH_11Q23_REARRANGED	Details ...	186	-0.142151	-2.27511	0	0.00432236	0.711	7557	tags=49%, list=35%, signal=74%
BURTON_ADIPOGENESIS_11	BURTON_ADIPOGENESIS_11	Details ...	29	-0.348813	-2.27468	0.0040404	0.00431691	0.711	7405	tags=69%, list=34%, signal=105%
KYNG_DNA_DAMAGE_DN	KYNG_DNA_DAMAGE_DN	Details ...	101	-0.191411	-2.27346	0	0.00435011	0.715	3815	tags=37%, list=18%, signal=44%
PID_SYNDECAN_1_PATHWAY	PID_SYNDECAN_1_PATHWAY	Details ...	25	-0.368329	-2.26634	0	0.00456759	0.736	7639	tags=72%, list=35%, signal=111%
THUM_SYSTOLIC_HEART_FAILURE_DN	THUM_SYSTOLIC_HEART_FAILURE_DN	Details ...	117	-0.181734	-2.26552	0	0.00458521	0.74	5165	tags=42%, list=24%, signal=55%
PHONG_TNF_RESPONSE_VIA_P38_COMPLETE	PHONG_TNF_RESPONSE_VIA_P38_COMPLETE	Details ...	121	-0.177989	-2.26472	0.00201613	0.00458561	0.741	6739	tags=49%, list=31%, signal=70%
LIU_SMARCA4_TARGETS	LIU_SMARCA4_TARGETS	Details ...	28	-0.356266	-2.26302	0.00206186	0.00463072	0.747	3129	tags=50%, list=14%, signal=58%
MEISSNER_NPC_HCP_WITH_H3_UNMETHYLATED	MEISSNER_NPC_HCP_WITH_H3_UNMETHYLATED	Details ...	228	-0.126847	-2.25318	0.00206612	0.00496673	0.764	14880	tags=81%, list=69%, signal=256%
REACTOME_GPCR_DOWNSTREAM_SIGNALING	REACTOME_GPCR_DOWNSTREAM_SIGNALING	Details ...	186	-0.143501	-2.25123	0	0.00503071	0.77	15692	tags=87%, list=72%, signal=310%
LUCAS_HNF4A_TARGETS_UP	LUCAS_HNF4A_TARGETS_UP	Details ...	33	-0.331524	-2.24853	0	0.00513894	0.783	3338	tags=48%, list=15%, signal=57%
PID_TGFBR_PATHWAY	PID_TGFBR_PATHWAY	Details ...	31	-0.3357	-2.24699	0.00399202	0.00515108	0.783	5325	tags=58%, list=25%, signal=77%
LIM_MAMMARY_STEM_CELL_UP	LIM_MAMMARY_STEM_CELL_UP	Details ...	202	-0.135125	-2.2462	0	0.00515644	0.786	9447	tags=57%, list=44%, signal=100%
PID_NFAT_3PATHWAY	PID_NFAT_3PATHWAY	Details ...	25	-0.383703	-2.2457	0.00394477	0.00515475	0.787	3835	tags=56%, list=18%, signal=68%
YAO_TEMPORAL_RESPONSE_TO_PROGESTERONE_CLUSTER_16	YAO_TEMPORAL_RESPONSE_TO_PROGESTERONE_CLUSTER_16	Details ...	42	-0.292458	-2.24459	0.00391389	0.00517678	0.791	7098	tags=62%, list=33%, signal=92%
VERHAAK_AML_WITH_NPM1_MUTATED_DN	VERHAAK_AML_WITH_NPM1_MUTATED_DN	Details ...	89	-0.198789	-2.24391	0	0.00516856	0.791	6431	tags=49%, list=30%, signal=70%
SHEDDEN_LUNG_CANCER_GOOD_SURVIVAL_A4	SHEDDEN_LUNG_CANCER_GOOD_SURVIVAL_A4	Details ...	102	-0.189684	-2.24261	0	0.00521033	0.795	6114	tags=47%, list=28%, signal=65%
FARDIN_HYPOXIA_11	FARDIN_HYPOXIA_11	Details ...	17	-0.452922	-2.23748	0.00190114	0.00538494	0.809	1668	tags=53%, list=8%, signal=57%
GAUSSMANN_MLL_AF4_FUSION_TARGETS_F_UP	GAUSSMANN_MLL_AF4_FUSION_TARGETS_F_UP	Details ...	96	-0.195791	-2.23629	0.00207469	0.00540272	0.811	6619	tags=50%, list=31%, signal=72%
EPPERT_HSC_R	EPPERT_HSC_R	Details ...	43	-0.281559	-2.23541	0	0.00542323	0.812	5004	tags=51%, list=23%, signal=66%
CHARAFE_BREAST_CANCER_LUMINAL_VS_BASAL_DN	CHARAFE_BREAST_CANCER_LUMINAL_VS_BASAL_DN	Details ...	187	-0.144678	-2.23311	0	0.00551874	0.818	6402	tags=44%, list=30%, signal=62%
CHEBOTAEV_GR_TARGETS_UP	CHEBOTAEV_GR_TARGETS_UP	Details ...	36	-0.306906	-2.22445	0.00204499	0.00582713	0.83	5406	tags=56%, list=25%, signal=74%
MEISSNER_BRAIN_HCP_WITH_H3K27ME3	MEISSNER_BRAIN_HCP_WITH_H3K27ME3	Details ...	119	-0.180648	-2.22356	0	0.00585592	0.832	14880	tags=87%, list=69%, signal=274%
PID_RHOA_PATHWAY	PID_RHOA_PATHWAY	Details ...	16	-0.463916	-2.22269	0	0.00585515	0.832	2147	tags=56%, list=10%, signal=62%
MIKKELSEN_IPS_WITH_HCP_H3K27ME3	MIKKELSEN_IPS_WITH_HCP_H3K27ME3	Details ...	36	-0.311651	-2.2226	0.00392927	0.00583834	0.832	14342	tags=97%, list=66%, signal=286%
BROWNE_HCMV_INFECTION_20HR_DN	BROWNE_HCMV_INFECTION_20HR_DN	Details ...	48	-0.272843	-2.22217	0	0.00585726	0.835	3586	tags=44%, list=17%, signal=52%
BURTON_ADIPOGENESIS_PEAK_AT_2HR	BURTON_ADIPOGENESIS_PEAK_AT_2HR	Details ...	26	-0.36314	-2.22131	0.00195312	0.00589157	0.839	2145	tags=46%, list=10%, signal=51%
RICKMAN_TUMOR_DIFFERENTIATED_WELL_VS_POORLY_UP	RICKMAN_TUMOR_DIFFERENTIATED_WELL_VS_POORLY_UP	Details ...	119	-0.171822	-2.21599	0	0.00607354	0.85	6138	tags=45%, list=28%, signal=63%
KYNG_DNA_DAMAGE_BY_4NQO	KYNG_DNA_DAMAGE_BY_4NQO	Details ...	22	-0.379334	-2.21133	0	0.00625067	0.862	3613	tags=55%, list=17%, signal=65%
MCBRYAN_PUBERTAL_BREAST_6_7WK_UP	MCBRYAN_PUBERTAL_BREAST_6_7WK_UP	Details ...	85	-0.203572	-2.21013	0	0.00626779	0.864	3769	tags=38%, list=17%, signal=45%
RICKMAN_TUMOR_DIFFERENTIATED_WELL_VS_MODERATELY_UP	RICKMAN_TUMOR_DIFFERENTIATED_WELL_VS_MODERATELY_UP	Details ...	50	-0.266979	-2.20715	0	0.00638702	0.873	5937	tags=54%, list=27%, signal=74%
PID_VEGFR1_2_PATHWAY	PID_VEGFR1_2_PATHWAY	Details ...	32	-0.334764	-2.20563	0.00397614	0.00641584	0.877	4952	tags=56%, list=23%, signal=73%
IVANOVA_HEMATOPOIESIS_STEM_CELL_AND_PROGENITOR	IVANOVA_HEMATOPOIESIS_STEM_CELL_AND_PROGENITOR	Details ...	343	-0.102856	-2.20532	0	0.00640704	0.877	4256	tags=30%, list=20%, signal=36%
GENTILE_UV_RESPONSE_CLUSTER_D8	GENTILE_UV_RESPONSE_CLUSTER_D8	Details ...	18	-0.434425	-2.20416	0.00410678	0.00643612	0.879	6252	tags=72%, list=29%, signal=101%
LI_INDUCED_T_TO_NATURAL_KILLER_DN	LI_INDUCED_T_TO_NATURAL_KILLER_DN	Details ...	51	-0.256821	-2.20372	0.0019685	0.00642738	0.881	4226	tags=45%, list=19%, signal=56%
KEGG_AXON_GUIDANCE	KEGG_AXON_GUIDANCE	Details ...	51	-0.256296	-2.1995	0	0.00659017	0.888	3812	tags=43%, list=18%, signal=52%
FALVELLA_SMOKERS_WITH_LUNG_CANCER	FALVELLA_SMOKERS_WITH_LUNG_CANCER	Details ...	35	-0.308329	-2.19944	0.00209205	0.00656849	0.888	6339	tags=60%, list=29%, signal=85%
HUTTMANN_B_CLL_POOR_SURVIVAL_UP	HUTTMANN_B_CLL_POOR_SURVIVAL_UP	Details ...	132	-0.163944	-2.19864	0	0.00659011	0.89	6491	tags=46%, list=30%, signal=66%
LI_WILMS_TUMOR_VS_FETAL_KIDNEY_1_UP	LI_WILMS_TUMOR_VS_FETAL_KIDNEY_1_UP	Details ...	93	-0.190754	-2.19653	0	0.00665528	0.894	4278	tags=39%, list=20%, signal=48%
WU_CELL_MIGRATION	WU_CELL_MIGRATION	Details ...	67	-0.229043	-2.18277	0	0.00724487	0.907	4761	tags=45%, list=22%, signal=57%
HALLMARK_HEDGEHOG_SIGNALING	HALLMARK_HEDGEHOG_SIGNALING	Details ...	15	-0.469019	-2.18265	0.00200803	0.00722441	0.908	7188	tags=80%, list=33%, signal=120%
NADLER_OBESITY_DN	NADLER_OBESITY_DN	Details ...	25	-0.36304	-2.18211	0.00193424	0.00723157	0.909	3415	tags=52%, list=16%, signal=62%
KEGG_HYPERTROPHIC_CARDIOMYOPATHY_HCM	KEGG_HYPERTROPHIC_CARDIOMYOPATHY_HCM	Details ...	36	-0.299638	-2.18091	0	0.0072635	0.914	6166	tags=58%, list=28%, signal=81%
MIKKELSEN_NPC_HCP_WITH_H3K4ME3_AND_H3K27ME3	MIKKELSEN_NPC_HCP_WITH_H3K4ME3_AND_H3K27ME3	Details ...	95	-0.19117	-2.1792	0.00801603	0.00734347	0.916	10258	tags=66%, list=47%, signal=125%
SIG_INSULIN_RECEPTOR_PATHWAY_IN_CARDIAC_MYOCYTES	SIG_INSULIN_RECEPTOR_PATHWAY_IN_CARDIAC_MYOCYTES	Details ...	24	-0.373269	-2.17681	0	0.00742635	0.921	3663	tags=54%, list=17%, signal=65%
HALLMARK_WNT_BETA_CATENIN_SIGNALING	HALLMARK_WNT_BETA_CATENIN_SIGNALING	Details ...	24	-0.371868	-2.176	0.00200401	0.00744496	0.923	6405	tags=67%, list=30%, signal=94%
PID_BETA_CATENIN_NUC_PATHWAY	PID_BETA_CATENIN_NUC_PATHWAY	Details ...	43	-0.282392	-2.17466	0.00197239	0.00749354	0.928	2968	tags=42%, list=14%, signal=48%
TARTE_PLASMA_CELL_VS_PLASMABLAST_UP	TARTE_PLASMA_CELL_VS_PLASMABLAST_UP	Details ...	154	-0.14868	-2.17439	0.002079	0.0074727	0.928	2574	tags=27%, list=12%, signal=30%
MODY_HIPPOCAMPUS_POSTNATAL	MODY_HIPPOCAMPUS_POSTNATAL	Details ...	18	-0.417263	-2.16886	0.002079	0.00770709	0.932	6624	tags=72%, list=31%, signal=104%
GRESHOCK_CANCER_COPY_NUMBER_UP	GRESHOCK_CANCER_COPY_NUMBER_UP	Details ...	189	-0.134771	-2.16683	0	0.00778467	0.936	7892	tags=50%, list=36%, signal=77%
REACTOME_GAB1_SIGNALOSOME	REACTOME_GAB1_SIGNALOSOME	Details ...	20	-0.403364	-2.16139	0	0.00811653	0.941	6444	tags=70%, list=30%, signal=99%
SENESE_HDAC3_TARGETS_UP	SENESE_HDAC3_TARGETS_UP	Details ...	239	-0.121471	-2.15952	0.00402414	0.00817088	0.941	6290	tags=41%, list=29%, signal=57%
PID_CDC42_PATHWAY	PID_CDC42_PATHWAY	Details ...	42	-0.278394	-2.15918	0	0.00816291	0.941	4820	tags=50%, list=22%, signal=64%
PID_LKB1_PATHWAY	PID_LKB1_PATHWAY	Details ...	23	-0.369294	-2.1591	0	0.00814335	0.941	6146	tags=65%, list=28%, signal=91%
VARELA_ZMPSTE24_TARGETS_UP	VARELA_ZMPSTE24_TARGETS_UP	Details ...	19	-0.407014	-2.15806	0.00607287	0.00817077	0.943	1455	tags=47%, list=7%, signal=51%
KEGG_REGULATION_OF_ACTIN_CYTOSKELETON	KEGG_REGULATION_OF_ACTIN_CYTOSKELETON	Details ...	108	-0.182893	-2.15787	0	0.00815438	0.943	5092	tags=42%, list=23%, signal=54%
VERHAAK_GLIOBLASTOMA_NEURAL	VERHAAK_GLIOBLASTOMA_NEURAL	Details ...	72	-0.221212	-2.15779	0.0056926	0.00813209	0.943	8475	tags=61%, list=39%, signal=100%
KEGG_BUTANOATE_METABOLISM	KEGG_BUTANOATE_METABOLISM	Details ...	18	-0.425498	-2.15134	0	0.0084309	0.947	2830	tags=56%, list=13%, signal=64%
SENESE_HDAC2_TARGETS_DN	SENESE_HDAC2_TARGETS_DN	Details ...	57	-0.240982	-2.14951	0.00187266	0.00851557	0.948	3921	tags=42%, list=18%, signal=51%
HORIUCHI_WTAP_TARGETS_UP	HORIUCHI_WTAP_TARGETS_UP	Details ...	141	-0.15324	-2.14706	0.00401606	0.00864209	0.95	6391	tags=45%, list=29%, signal=63%
GAVIN_FOXP3_TARGETS_CLUSTER_P7	GAVIN_FOXP3_TARGETS_CLUSTER_P7	Details ...	46	-0.261069	-2.14331	0.00384615	0.00879397	0.952	9912	tags=72%, list=46%, signal=132%
SENESE_HDAC1_AND_HDAC2_TARGETS_DN	SENESE_HDAC1_AND_HDAC2_TARGETS_DN	Details ...	99	-0.180328	-2.14311	0.00198807	0.00877897	0.952	3338	tags=33%, list=15%, signal=39%
LANDIS_BREAST_CANCER_PROGRESSION_DN	LANDIS_BREAST_CANCER_PROGRESSION_DN	Details ...	37	-0.296646	-2.13723	0.00193798	0.00908184	0.96	1785	tags=38%, list=8%, signal=41%
REACTOME_SIGNALING_BY_PDGF	REACTOME_SIGNALING_BY_PDGF	Details ...	61	-0.227449	-2.13706	0.00199203	0.00907448	0.962	7172	tags=56%, list=33%, signal=83%
BHAT_ESR1_TARGETS_VIA_AKT1_DN	BHAT_ESR1_TARGETS_VIA_AKT1_DN	Details ...	43	-0.279942	-2.13517	0.00203666	0.00916371	0.965	5039	tags=51%, list=23%, signal=67%
LAIHO_COLORECTAL_CANCER_SERRATED_DN	LAIHO_COLORECTAL_CANCER_SERRATED_DN	Details ...	54	-0.247149	-2.13429	0.00191939	0.00916742	0.966	4696	tags=46%, list=22%, signal=59%
ZHANG_TLX_TARGETS_UP	ZHANG_TLX_TARGETS_UP	Details ...	55	-0.241232	-2.1333	0.0021692	0.00918513	0.967	3064	tags=38%, list=14%, signal=44%
MULLIGHAN_MLL_SIGNATURE_1_DN	MULLIGHAN_MLL_SIGNATURE_1_DN	Details ...	124	-0.160996	-2.13318	0.00421941	0.00916637	0.967	4226	tags=35%, list=19%, signal=44%
REACTOME_PI_3K_CASCADE	REACTOME_PI_3K_CASCADE	Details ...	31	-0.330104	-2.13156	0.00212766	0.00922329	0.967	6146	tags=61%, list=28%, signal=85%
RODRIGUES_DCC_TARGETS_DN	RODRIGUES_DCC_TARGETS_DN	Details ...	70	-0.216885	-2.13137	0.0020284	0.00921846	0.969	2439	tags=33%, list=11%, signal=37%
PID_WNT_SIGNALING_PATHWAY	PID_WNT_SIGNALING_PATHWAY	Details ...	17	-0.417447	-2.13077	0.00430108	0.00922154	0.969	3713	tags=59%, list=17%, signal=71%
TURASHVILI_BREAST_LOBULAR_CARCINOMA_VS_DUCTAL_NORMAL_DN	TURASHVILI_BREAST_LOBULAR_CARCINOMA_VS_DUCTAL_NORMAL_DN	Details ...	46	-0.261056	-2.12887	0	0.00930252	0.969	5668	tags=52%, list=26%, signal=70%
SIMBULAN_PARP1_TARGETS_UP	SIMBULAN_PARP1_TARGETS_UP	Details ...	16	-0.435692	-2.12612	0.00210084	0.00943349	0.973	1403	tags=50%, list=6%, signal=53%
SIG_PIP3_SIGNALING_IN_CARDIAC_MYOCTES	SIG_PIP3_SIGNALING_IN_CARDIAC_MYOCTES	Details ...	30	-0.326201	-2.12572	0.00194553	0.00943653	0.974	3781	tags=50%, list=17%, signal=60%
LEE_LIVER_CANCER_DENA_UP	LEE_LIVER_CANCER_DENA_UP	Details ...	31	-0.324545	-2.12493	0.00390625	0.00945608	0.975	1368	tags=39%, list=6%, signal=41%
MCBRYAN_PUBERTAL_BREAST_4_5WK_UP	MCBRYAN_PUBERTAL_BREAST_4_5WK_UP	Details ...	117	-0.169787	-2.12194	0.00193424	0.00960793	0.978	5979	tags=44%, list=28%, signal=61%
IZADPANAH_STEM_CELL_ADIPOSE_VS_BONE_UP	IZADPANAH_STEM_CELL_ADIPOSE_VS_BONE_UP	Details ...	63	-0.229851	-2.11954	0	0.00972851	0.979	3982	tags=41%, list=18%, signal=50%
AMIT_SERUM_RESPONSE_120_MCF10A	AMIT_SERUM_RESPONSE_120_MCF10A	Details ...	28	-0.333799	-2.11513	0	0.0099793	0.98	5940	tags=61%, list=27%, signal=83%
ST_INTEGRIN_SIGNALING_PATHWAY	ST_INTEGRIN_SIGNALING_PATHWAY	Details ...	46	-0.263882	-2.11333	0.00201207	0.0100656	0.983	6550	tags=57%, list=30%, signal=81%
KEGG_GNRH_SIGNALING_PATHWAY	KEGG_GNRH_SIGNALING_PATHWAY	Details ...	45	-0.271018	-2.11089	0	0.0102272	0.984	8596	tags=67%, list=40%, signal=110%
PLASARI_TGFB1_SIGNALING_VIA_NFIC_1HR_DN	PLASARI_TGFB1_SIGNALING_VIA_NFIC_1HR_DN	Details ...	50	-0.255203	-2.11079	0	0.0102061	0.984	5758	tags=52%, list=27%, signal=71%
PID_HDAC_CLASSIII_PATHWAY	PID_HDAC_CLASSIII_PATHWAY	Details ...	15	-0.451453	-2.10341	0	0.010662	0.99	9015	tags=87%, list=42%, signal=148%
YAGI_AML_WITH_T_8_21_TRANSLOCATION	YAGI_AML_WITH_T_8_21_TRANSLOCATION	Details ...	193	-0.132442	-2.10189	0.00202429	0.010737	0.99	8281	tags=51%, list=38%, signal=82%
STEIN_ESR1_TARGETS	STEIN_ESR1_TARGETS	Details ...	55	-0.241221	-2.10161	0.00211416	0.0107334	0.99	6614	tags=55%, list=30%, signal=78%
VART_KSHV_INFECTION_ANGIOGENIC_MARKERS_UP	VART_KSHV_INFECTION_ANGIOGENIC_MARKERS_UP	Details ...	72	-0.21254	-2.10032	0.00961539	0.0107751	0.992	5047	tags=44%, list=23%, signal=58%
FARMER_BREAST_CANCER_APOCRINE_VS_LUMINAL	FARMER_BREAST_CANCER_APOCRINE_VS_LUMINAL	Details ...	164	-0.142353	-2.09942	0	0.0108037	0.992	3550	tags=30%, list=16%, signal=36%
DAVICIONI_MOLECULAR_ARMS_VS_ERMS_UP	DAVICIONI_MOLECULAR_ARMS_VS_ERMS_UP	Details ...	183	-0.131068	-2.0973	0.00203666	0.0109393	0.992	6665	tags=44%, list=31%, signal=63%
HWANG_PROSTATE_CANCER_MARKERS	HWANG_PROSTATE_CANCER_MARKERS	Details ...	19	-0.393299	-2.09655	0.00391389	0.0109695	0.992	2894	tags=53%, list=13%, signal=61%
LINDGREN_BLADDER_CANCER_CLUSTER_3_DN	LINDGREN_BLADDER_CANCER_CLUSTER_3_DN	Details ...	117	-0.163345	-2.09623	0.00417537	0.0109681	0.992	6118	tags=44%, list=28%, signal=62%
REACTOME_SEMAPHORIN_INTERACTIONS	REACTOME_SEMAPHORIN_INTERACTIONS	Details ...	33	-0.30238	-2.09403	0.00573614	0.0110991	0.992	5284	tags=55%, list=24%, signal=72%
IWANAGA_CARCINOGENESIS_BY_KRAS_UP	IWANAGA_CARCINOGENESIS_BY_KRAS_UP	Details ...	78	-0.204767	-2.09061	0.00592885	0.0113	0.992	5309	tags=45%, list=24%, signal=59%
FLECHNER_PBL_KIDNEY_TRANSPLANT_REJECTED_VS_OK_DN	FLECHNER_PBL_KIDNEY_TRANSPLANT_REJECTED_VS_OK_DN	Details ...	35	-0.294459	-2.08736	0.00596422	0.0115217	0.992	4780	tags=51%, list=22%, signal=66%
HARRIS_HYPOXIA	HARRIS_HYPOXIA	Details ...	39	-0.286378	-2.08655	0.003861	0.0115607	0.992	1587	tags=36%, list=7%, signal=39%
COLDREN_GEFITINIB_RESISTANCE_DN	COLDREN_GEFITINIB_RESISTANCE_DN	Details ...	94	-0.186246	-2.08506	0.00581395	0.0115997	0.992	6594	tags=49%, list=30%, signal=70%
KEGG_DILATED_CARDIOMYOPATHY	KEGG_DILATED_CARDIOMYOPATHY	Details ...	39	-0.284868	-2.08469	0.00390625	0.0115936	0.992	7182	tags=62%, list=33%, signal=92%
VALK_AML_CLUSTER_13	VALK_AML_CLUSTER_13	Details ...	17	-0.419255	-2.08449	0.00419287	0.0115799	0.992	7502	tags=76%, list=35%, signal=117%
PRAMOONJAGO_SOX4_TARGETS_UP	PRAMOONJAGO_SOX4_TARGETS_UP	Details ...	30	-0.30926	-2.08136	0.00199601	0.0117537	0.992	4148	tags=50%, list=19%, signal=62%
REACTOME_PI3K_AKT_ACTIVATION	REACTOME_PI3K_AKT_ACTIVATION	Details ...	19	-0.401291	-2.07928	0.00424628	0.0119075	0.992	6146	tags=68%, list=28%, signal=95%
HOWLIN_PUBERTAL_MAMMARY_GLAND	HOWLIN_PUBERTAL_MAMMARY_GLAND	Details ...	23	-0.359004	-2.07749	0.00202429	0.0120018	0.993	6369	tags=65%, list=29%, signal=92%
PID_ILK_PATHWAY	PID_ILK_PATHWAY	Details ...	24	-0.354643	-2.07743	0.00204499	0.0119794	0.993	1355	tags=42%, list=6%, signal=44%
REACTOME_CLASS_B_2_SECRETIN_FAMILY_RECEPTORS	REACTOME_CLASS_B_2_SECRETIN_FAMILY_RECEPTORS	Details ...	37	-0.289399	-2.07128	0.0039604	0.0123859	0.994	11909	tags=84%, list=55%, signal=185%
GRADE_COLON_AND_RECTAL_CANCER_DN	GRADE_COLON_AND_RECTAL_CANCER_DN	Details ...	40	-0.280319	-2.07077	0.00406504	0.0123781	0.994	10201	tags=75%, list=47%, signal=141%
BILD_CTNNB1_ONCOGENIC_SIGNATURE	BILD_CTNNB1_ONCOGENIC_SIGNATURE	Details ...	45	-0.259402	-2.0686	0.00394477	0.0124799	0.994	5473	tags=51%, list=25%, signal=68%
PENG_RAPAMYCIN_RESPONSE_UP	PENG_RAPAMYCIN_RESPONSE_UP	Details ...	110	-0.171809	-2.06612	0.00412371	0.0126326	0.994	3984	tags=35%, list=18%, signal=43%
ZHOU_INFLAMMATORY_RESPONSE_FIMA_DN	ZHOU_INFLAMMATORY_RESPONSE_FIMA_DN	Details ...	118	-0.163676	-2.06439	0	0.0127181	0.994	6397	tags=46%, list=29%, signal=65%
CASORELLI_ACUTE_PROMYELOCYTIC_LEUKEMIA_UP	CASORELLI_ACUTE_PROMYELOCYTIC_LEUKEMIA_UP	Details ...	82	-0.193286	-2.05923	0	0.0130537	0.994	4554	tags=40%, list=21%, signal=51%
KIM_WT1_TARGETS_UP	KIM_WT1_TARGETS_UP	Details ...	93	-0.179888	-2.05735	0.0040568	0.0131935	0.994	5679	tags=44%, list=26%, signal=59%
REACTOME_PI3K_EVENTS_IN_ERBB2_SIGNALING	REACTOME_PI3K_EVENTS_IN_ERBB2_SIGNALING	Details ...	20	-0.385092	-2.04654	0.00617284	0.0141721	0.997	6840	tags=70%, list=32%, signal=102%
BAKKER_FOXO3_TARGETS_UP	BAKKER_FOXO3_TARGETS_UP	Details ...	30	-0.31593	-2.04555	0.004	0.0142173	0.997	7619	tags=67%, list=35%, signal=103%
IZADPANAH_STEM_CELL_ADIPOSE_VS_BONE_DN	IZADPANAH_STEM_CELL_ADIPOSE_VS_BONE_DN	Details ...	44	-0.259663	-2.04549	0.00804829	0.0141896	0.997	4240	tags=45%, list=20%, signal=56%
HALLMARK_BILE_ACID_METABOLISM	HALLMARK_BILE_ACID_METABOLISM	Details ...	71	-0.209777	-2.04486	0.0103734	0.0141918	0.997	6770	tags=52%, list=31%, signal=76%
PEDRIOLI_MIR31_TARGETS_UP	PEDRIOLI_MIR31_TARGETS_UP	Details ...	83	-0.189096	-2.04338	0.00203666	0.0142764	0.997	5585	tags=45%, list=26%, signal=60%
HALLMARK_HEME_METABOLISM	HALLMARK_HEME_METABOLISM	Details ...	118	-0.161288	-2.04236	0.00190476	0.0143554	0.997	5897	tags=43%, list=27%, signal=59%
OHM_METHYLATED_IN_ADULT_CANCERS	OHM_METHYLATED_IN_ADULT_CANCERS	Details ...	16	-0.419667	-2.04196	0.00397614	0.0143452	0.997	4462	tags=63%, list=21%, signal=79%
MENSE_HYPOXIA_UP	MENSE_HYPOXIA_UP	Details ...	51	-0.240458	-2.03819	0.00795229	0.0146444	0.997	2028	tags=33%, list=9%, signal=37%
WHITFIELD_CELL_CYCLE_G1_S	WHITFIELD_CELL_CYCLE_G1_S	Details ...	85	-0.189045	-2.03651	0.00598802	0.0147839	0.997	6635	tags=49%, list=31%, signal=71%
DELPUECH_FOXO3_TARGETS_UP	DELPUECH_FOXO3_TARGETS_UP	Details ...	34	-0.297034	-2.03551	0.00580271	0.0148292	0.997	3776	tags=47%, list=17%, signal=57%
BILD_HRAS_ONCOGENIC_SIGNATURE	BILD_HRAS_ONCOGENIC_SIGNATURE	Details ...	95	-0.176326	-2.03452	0.00592885	0.0148721	0.997	6240	tags=46%, list=29%, signal=65%
AKL_HTLV1_INFECTION_DN	AKL_HTLV1_INFECTION_DN	Details ...	35	-0.292557	-2.03216	0.00854701	0.015037	0.997	5441	tags=54%, list=25%, signal=72%
KIM_WT1_TARGETS_12HR_UP	KIM_WT1_TARGETS_12HR_UP	Details ...	65	-0.211203	-2.03047	0.00604839	0.0151323	0.997	5779	tags=48%, list=27%, signal=65%
ZHENG_BOUND_BY_FOXP3	ZHENG_BOUND_BY_FOXP3	Details ...	270	-0.108109	-2.02836	0.002	0.0153059	0.997	7487	tags=45%, list=35%, signal=68%
OUILLETTE_CLL_13Q14_DELETION_DN	OUILLETTE_CLL_13Q14_DELETION_DN	Details ...	28	-0.329991	-2.02659	0.00202429	0.0154459	0.997	7572	tags=68%, list=35%, signal=104%
REACTOME_CD28_CO_STIMULATION	REACTOME_CD28_CO_STIMULATION	Details ...	15	-0.442762	-2.02625	0.00384615	0.0154232	0.997	6311	tags=73%, list=29%, signal=103%
SANSOM_APC_TARGETS	SANSOM_APC_TARGETS	Details ...	105	-0.170734	-2.02185	0	0.0158039	0.999	7265	tags=50%, list=33%, signal=76%
FORTSCHEGGER_PHF8_TARGETS_UP	FORTSCHEGGER_PHF8_TARGETS_UP	Details ...	133	-0.147757	-2.01052	0	0.0168652	0.999	7091	tags=47%, list=33%, signal=70%
VANTVEER_BREAST_CANCER_ESR1_UP	VANTVEER_BREAST_CANCER_ESR1_UP	Details ...	82	-0.188192	-2.00891	0.00579151	0.0169623	0.999	4135	tags=38%, list=19%, signal=47%
NUTT_GBM_VS_AO_GLIOMA_UP	NUTT_GBM_VS_AO_GLIOMA_UP	Details ...	25	-0.335501	-2.00886	0.0020284	0.0169265	0.999	3144	tags=48%, list=14%, signal=56%
KUMAR_TARGETS_OF_MLL_AF9_FUSION	KUMAR_TARGETS_OF_MLL_AF9_FUSION	Details ...	196	-0.122216	-2.00687	0.00396825	0.0170775	0.999	3129	tags=27%, list=14%, signal=31%
WANG_HCP_PROSTATE_CANCER	WANG_HCP_PROSTATE_CANCER	Details ...	45	-0.250687	-2.00438	0.0020202	0.0173449	0.999	8072	tags=62%, list=37%, signal=99%
DELACROIX_RAR_BOUND_ES	DELACROIX_RAR_BOUND_ES	Details ...	212	-0.117094	-2.004	0.00613497	0.0173466	0.999	6695	tags=42%, list=31%, signal=61%
LEE_AGING_MUSCLE_UP	LEE_AGING_MUSCLE_UP	Details ...	22	-0.356767	-2.00208	0.00761905	0.0175122	0.999	3116	tags=50%, list=14%, signal=58%
BIOCARTA_P38MAPK_PATHWAY	BIOCARTA_P38MAPK_PATHWAY	Details ...	21	-0.360419	-2.00202	0.00814664	0.0174777	0.999	3553	tags=52%, list=16%, signal=63%
REACTOME_PI3K_EVENTS_IN_ERBB4_SIGNALING	REACTOME_PI3K_EVENTS_IN_ERBB4_SIGNALING	Details ...	17	-0.390926	-2.00082	0.0040568	0.0175566	0.999	6840	tags=71%, list=32%, signal=103%
ALCALAY_AML_BY_NPM1_LOCALIZATION_UP	ALCALAY_AML_BY_NPM1_LOCALIZATION_UP	Details ...	62	-0.215007	-1.99855	0	0.0177367	0.999	8296	tags=60%, list=38%, signal=96%
MEISSNER_NPC_HCP_WITH_H3K4ME3_AND_H3K27ME3	MEISSNER_NPC_HCP_WITH_H3K4ME3_AND_H3K27ME3	Details ...	66	-0.209631	-1.99792	0.00189753	0.0177512	0.999	10258	tags=68%, list=47%, signal=129%
KAN_RESPONSE_TO_ARSENIC_TRIOXIDE	KAN_RESPONSE_TO_ARSENIC_TRIOXIDE	Details ...	63	-0.208445	-1.99622	0.0019802	0.0178479	0.999	3412	tags=37%, list=16%, signal=43%
AMIT_EGF_RESPONSE_40_HELA	AMIT_EGF_RESPONSE_40_HELA	Details ...	25	-0.341811	-1.99591	0.0104603	0.0178295	0.999	3875	tags=52%, list=18%, signal=63%
MULLIGHAN_NPM1_SIGNATURE_3_UP	MULLIGHAN_NPM1_SIGNATURE_3_UP	Details ...	161	-0.13332	-1.99512	0.010352	0.0178725	0.999	4541	tags=34%, list=21%, signal=43%
REACTOME_PI3K_CASCADE	REACTOME_PI3K_CASCADE	Details ...	42	-0.264861	-1.99239	0.00396825	0.0181298	0.999	6146	tags=55%, list=28%, signal=76%
SMIRNOV_RESPONSE_TO_IR_2HR_UP	SMIRNOV_RESPONSE_TO_IR_2HR_UP	Details ...	24	-0.342638	-1.99199	0.00379507	0.0181291	0.999	2519	tags=46%, list=12%, signal=52%
KEGG_INSULIN_SIGNALING_PATHWAY	KEGG_INSULIN_SIGNALING_PATHWAY	Details ...	75	-0.193944	-1.9918	0.00553506	0.0181101	0.999	5064	tags=43%, list=23%, signal=55%
WANG_PROSTATE_CANCER_ANDROGEN_INDEPENDENT	WANG_PROSTATE_CANCER_ANDROGEN_INDEPENDENT	Details ...	36	-0.274569	-1.99104	0.00626305	0.0181442	0.999	3696	tags=44%, list=17%, signal=53%
LEE_LIVER_CANCER_SURVIVAL_UP	LEE_LIVER_CANCER_SURVIVAL_UP	Details ...	85	-0.180191	-1.98924	0.00581395	0.0182662	0.999	4019	tags=36%, list=19%, signal=45%
KEGG_VASCULAR_SMOOTH_MUSCLE_CONTRACTION	KEGG_VASCULAR_SMOOTH_MUSCLE_CONTRACTION	Details ...	39	-0.273863	-1.98854	0.00400802	0.0183024	1	9089	tags=69%, list=42%, signal=119%
PID_FAK_PATHWAY	PID_FAK_PATHWAY	Details ...	26	-0.327036	-1.98831	0.00203252	0.0182831	1	7099	tags=65%, list=33%, signal=97%
MCBRYAN_PUBERTAL_BREAST_3_4WK_UP	MCBRYAN_PUBERTAL_BREAST_3_4WK_UP	Details ...	99	-0.17132	-1.98811	0.010395	0.018273	1	4409	tags=37%, list=20%, signal=47%
MARIADASON_REGULATED_BY_HISTONE_ACETYLATION_DN	MARIADASON_REGULATED_BY_HISTONE_ACETYLATION_DN	Details ...	26	-0.328049	-1.98608	0.0063425	0.0184753	1	4574	tags=54%, list=21%, signal=68%
JOHNSTONE_PARVB_TARGETS_3_UP	JOHNSTONE_PARVB_TARGETS_3_UP	Details ...	195	-0.123043	-1.98527	0.00784314	0.0185059	1	6478	tags=42%, list=30%, signal=59%
SCHAEFFER_PROSTATE_DEVELOPMENT_48HR_DN	SCHAEFFER_PROSTATE_DEVELOPMENT_48HR_DN	Details ...	197	-0.120369	-1.97554	0.00194553	0.0194542	1	6333	tags=41%, list=29%, signal=58%
SEMENZA_HIF1_TARGETS	SEMENZA_HIF1_TARGETS	Details ...	17	-0.398948	-1.9745	0.00598802	0.0195118	1	4114	tags=59%, list=19%, signal=73%
REACTOME_OPIOID_SIGNALLING	REACTOME_OPIOID_SIGNALLING	Details ...	36	-0.272364	-1.97155	0.00590551	0.0197745	1	9167	tags=69%, list=42%, signal=120%
AMIT_EGF_RESPONSE_60_MCF10A	AMIT_EGF_RESPONSE_60_MCF10A	Details ...	15	-0.407565	-1.96948	0.0102041	0.0199525	1	7074	tags=73%, list=33%, signal=109%
BRACHAT_RESPONSE_TO_CAMPTOTHECIN_DN	BRACHAT_RESPONSE_TO_CAMPTOTHECIN_DN	Details ...	23	-0.348211	-1.96662	0.00603622	0.0202244	1	1887	tags=43%, list=9%, signal=48%
FOSTER_TOLERANT_MACROPHAGE_DN	FOSTER_TOLERANT_MACROPHAGE_DN	Details ...	185	-0.126128	-1.96639	0.00819672	0.0201967	1	6669	tags=43%, list=31%, signal=62%
REACTOME_SIGNALING_BY_FGFR_IN_DISEASE	REACTOME_SIGNALING_BY_FGFR_IN_DISEASE	Details ...	70	-0.198645	-1.96461	0.00612245	0.0203679	1	7172	tags=53%, list=33%, signal=79%
BOYLAN_MULTIPLE_MYELOMA_PCA3_UP	BOYLAN_MULTIPLE_MYELOMA_PCA3_UP	Details ...	34	-0.277825	-1.96266	0.00650759	0.0205825	1	2916	tags=41%, list=13%, signal=47%
RUIZ_TNC_TARGETS_UP	RUIZ_TNC_TARGETS_UP	Details ...	77	-0.18501	-1.95966	0.011976	0.0208952	1	6144	tags=47%, list=28%, signal=65%
PLASARI_TGFB1_SIGNALING_VIA_NFIC_10HR_UP	PLASARI_TGFB1_SIGNALING_VIA_NFIC_10HR_UP	Details ...	21	-0.356589	-1.95921	0.0177866	0.0209058	1	8801	tags=76%, list=41%, signal=128%
REACTOME_CELL_CELL_JUNCTION_ORGANIZATION	REACTOME_CELL_CELL_JUNCTION_ORGANIZATION	Details ...	18	-0.3803	-1.95815	0.00408163	0.0209896	1	6220	tags=67%, list=29%, signal=93%
MCBRYAN_PUBERTAL_BREAST_5_6WK_DN	MCBRYAN_PUBERTAL_BREAST_5_6WK_DN	Details ...	51	-0.234057	-1.95748	0.0181087	0.0210088	1	5144	tags=47%, list=24%, signal=62%
RICKMAN_HEAD_AND_NECK_CANCER_F	RICKMAN_HEAD_AND_NECK_CANCER_F	Details ...	20	-0.365715	-1.9568	0.00413223	0.0210459	1	4006	tags=55%, list=18%, signal=67%
REACTOME_SIGNALING_BY_INSULIN_RECEPTOR	REACTOME_SIGNALING_BY_INSULIN_RECEPTOR	Details ...	59	-0.215416	-1.95344	0.00201207	0.0214068	1	5268	tags=46%, list=24%, signal=60%
SESTO_RESPONSE_TO_UV_C5	SESTO_RESPONSE_TO_UV_C5	Details ...	21	-0.349945	-1.95328	0.00792079	0.0213615	1	4813	tags=57%, list=22%, signal=73%
ELVIDGE_HIF1A_AND_HIF2A_TARGETS_DN	ELVIDGE_HIF1A_AND_HIF2A_TARGETS_DN	Details ...	55	-0.223143	-1.95315	0.010395	0.0213273	1	3061	tags=36%, list=14%, signal=42%
TSAI_RESPONSE_TO_RADIATION_THERAPY	TSAI_RESPONSE_TO_RADIATION_THERAPY	Details ...	15	-0.410434	-1.9518	0.0121951	0.0214486	1	1227	tags=47%, list=6%, signal=49%
BOSCO_ALLERGEN_INDUCED_TH2_ASSOCIATED_MODULE	BOSCO_ALLERGEN_INDUCED_TH2_ASSOCIATED_MODULE	Details ...	75	-0.187818	-1.94862	0.00596422	0.0218169	1	3461	tags=35%, list=16%, signal=41%
DEBIASI_APOPTOSIS_BY_REOVIRUS_INFECTION_DN	DEBIASI_APOPTOSIS_BY_REOVIRUS_INFECTION_DN	Details ...	165	-0.131105	-1.94821	0.00831601	0.0218209	1	4804	tags=35%, list=22%, signal=45%
GUILLAUMOND_KLF10_TARGETS_UP	GUILLAUMOND_KLF10_TARGETS_UP	Details ...	27	-0.315394	-1.94773	0.00394477	0.0218449	1	2809	tags=44%, list=13%, signal=51%
YAO_HOXA10_TARGETS_VIA_PROGESTERONE_UP	YAO_HOXA10_TARGETS_VIA_PROGESTERONE_UP	Details ...	27	-0.312994	-1.9431	0.00790514	0.0223586	1	2861	tags=44%, list=13%, signal=51%
POMEROY_MEDULLOBLASTOMA_PROGNOSIS_UP	POMEROY_MEDULLOBLASTOMA_PROGNOSIS_UP	Details ...	23	-0.334492	-1.94219	0.011976	0.0224204	1	5957	tags=61%, list=27%, signal=84%
JIANG_AGING_CEREBRAL_CORTEX_DN	JIANG_AGING_CEREBRAL_CORTEX_DN	Details ...	25	-0.324174	-1.9416	0.00801603	0.0224103	1	1654	tags=40%, list=8%, signal=43%
SATO_SILENCED_BY_METHYLATION_IN_PANCREATIC_CANCER_1	SATO_SILENCED_BY_METHYLATION_IN_PANCREATIC_CANCER_1	Details ...	170	-0.126953	-1.9408	0.00782779	0.0224627	1	6201	tags=41%, list=29%, signal=57%
MEISSNER_NPC_HCP_WITH_H3K4ME2_AND_H3K27ME3	MEISSNER_NPC_HCP_WITH_H3K4ME2_AND_H3K27ME3	Details ...	159	-0.13124	-1.94065	0.0113422	0.0224267	1	14502	tags=80%, list=67%, signal=239%
MITSIADES_RESPONSE_TO_APLIDIN_UP	MITSIADES_RESPONSE_TO_APLIDIN_UP	Details ...	208	-0.116217	-1.93989	0.00189036	0.0224766	1	6369	tags=41%, list=29%, signal=57%
HOELZEL_NF1_TARGETS_DN	HOELZEL_NF1_TARGETS_DN	Details ...	43	-0.249064	-1.9384	0.00808081	0.0225906	1	6212	tags=53%, list=29%, signal=75%
STARK_PREFRONTAL_CORTEX_22Q11_DELETION_UP	STARK_PREFRONTAL_CORTEX_22Q11_DELETION_UP	Details ...	86	-0.176517	-1.93503	0.0019802	0.0229668	1	6529	tags=48%, list=30%, signal=68%
KYNG_DNA_DAMAGE_BY_GAMMA_AND_UV_RADIATION	KYNG_DNA_DAMAGE_BY_GAMMA_AND_UV_RADIATION	Details ...	42	-0.258094	-1.93439	0.01	0.0230092	1	4743	tags=48%, list=22%, signal=61%
BOQUEST_STEM_CELL_DN	BOQUEST_STEM_CELL_DN	Details ...	93	-0.173386	-1.93416	0.00403226	0.0229873	1	7219	tags=51%, list=33%, signal=75%
EBAUER_TARGETS_OF_PAX3_FOXO1_FUSION_DN	EBAUER_TARGETS_OF_PAX3_FOXO1_FUSION_DN	Details ...	25	-0.324493	-1.9294	0.0125786	0.0236067	1	11192	tags=84%, list=52%, signal=173%
CHIARADONNA_NEOPLASTIC_TRANSFORMATION_CDC25_UP	CHIARADONNA_NEOPLASTIC_TRANSFORMATION_CDC25_UP	Details ...	52	-0.224619	-1.92913	0.0137255	0.0235964	1	4735	tags=44%, list=22%, signal=56%
KANNAN_TP53_TARGETS_UP	KANNAN_TP53_TARGETS_UP	Details ...	30	-0.293034	-1.92856	0.00191571	0.0236216	1	8115	tags=67%, list=37%, signal=106%
RAMASWAMY_METASTASIS_DN	RAMASWAMY_METASTASIS_DN	Details ...	32	-0.276951	-1.91324	0.00392927	0.0257643	1	8238	tags=66%, list=38%, signal=106%
KAYO_AGING_MUSCLE_DN	KAYO_AGING_MUSCLE_DN	Details ...	75	-0.188384	-1.91178	0.00608519	0.0258982	1	3738	tags=36%, list=17%, signal=43%
THEILGAARD_NEUTROPHIL_AT_SKIN_WOUND_DN	THEILGAARD_NEUTROPHIL_AT_SKIN_WOUND_DN	Details ...	125	-0.148698	-1.91056	0.00603622	0.0260123	1	3215	tags=30%, list=15%, signal=35%
BERENJENO_ROCK_SIGNALING_NOT_VIA_RHOA_DN	BERENJENO_ROCK_SIGNALING_NOT_VIA_RHOA_DN	Details ...	25	-0.31919	-1.90616	0.00974659	0.0266453	1	1762	tags=40%, list=8%, signal=43%
PID_NEPHRIN_NEPH1_PATHWAY	PID_NEPHRIN_NEPH1_PATHWAY	Details ...	16	-0.403152	-1.90557	0.00984252	0.0266993	1	4820	tags=63%, list=22%, signal=80%
REACTOME_CLASS_A1_RHODOPSIN_LIKE_RECEPTORS	REACTOME_CLASS_A1_RHODOPSIN_LIKE_RECEPTORS	Details ...	99	-0.161222	-1.90171	0.015748	0.0272652	1	15364	tags=87%, list=71%, signal=296%
ZHU_CMV_8_HR_UP	ZHU_CMV_8_HR_UP	Details ...	16	-0.394672	-1.90145	0.0123967	0.0272616	1	3648	tags=56%, list=17%, signal=68%
TORCHIA_TARGETS_OF_EWSR1_FLI1_FUSION_UP	TORCHIA_TARGETS_OF_EWSR1_FLI1_FUSION_UP	Details ...	121	-0.147843	-1.90063	0.00204499	0.0273078	1	8465	tags=54%, list=39%, signal=88%
MOLENAAR_TARGETS_OF_CCND1_AND_CDK4_UP	MOLENAAR_TARGETS_OF_CCND1_AND_CDK4_UP	Details ...	32	-0.27905	-1.89994	0.0154739	0.0273642	1	4803	tags=50%, list=22%, signal=64%
CHANDRAN_METASTASIS_TOP50_DN	CHANDRAN_METASTASIS_TOP50_DN	Details ...	20	-0.362082	-1.89774	0.0119284	0.0276658	1	9508	tags=80%, list=44%, signal=142%
CREIGHTON_ENDOCRINE_THERAPY_RESISTANCE_4	CREIGHTON_ENDOCRINE_THERAPY_RESISTANCE_4	Details ...	156	-0.129224	-1.89385	0.00625	0.0282061	1	7091	tags=46%, list=33%, signal=67%
LUI_THYROID_CANCER_CLUSTER_2	LUI_THYROID_CANCER_CLUSTER_2	Details ...	21	-0.341408	-1.89369	0.0112782	0.0281654	1	8097	tags=71%, list=37%, signal=114%
BROWNE_HCMV_INFECTION_24HR_DN	BROWNE_HCMV_INFECTION_24HR_DN	Details ...	69	-0.193272	-1.89217	0.0142566	0.0283303	1	6511	tags=49%, list=30%, signal=70%
HAHTOLA_MYCOSIS_FUNGOIDES_CD4_UP	HAHTOLA_MYCOSIS_FUNGOIDES_CD4_UP	Details ...	28	-0.292892	-1.88624	0.00410678	0.0292391	1	1403	tags=36%, list=6%, signal=38%
FERREIRA_EWINGS_SARCOMA_UNSTABLE_VS_STABLE_DN	FERREIRA_EWINGS_SARCOMA_UNSTABLE_VS_STABLE_DN	Details ...	42	-0.250912	-1.88616	0.00759013	0.0291884	1	10580	tags=74%, list=49%, signal=144%
SMIRNOV_RESPONSE_TO_IR_6HR_UP	SMIRNOV_RESPONSE_TO_IR_6HR_UP	Details ...	80	-0.177455	-1.88482	0.0106157	0.029334	1	6741	tags=49%, list=31%, signal=70%
KAAB_HEART_ATRIUM_VS_VENTRICLE_UP	KAAB_HEART_ATRIUM_VS_VENTRICLE_UP	Details ...	121	-0.149327	-1.88423	0.00804829	0.0293524	1	2696	tags=27%, list=12%, signal=31%
ISSAEVA_MLL2_TARGETS	ISSAEVA_MLL2_TARGETS	Details ...	24	-0.32066	-1.88236	0.00787402	0.0296505	1	4803	tags=54%, list=22%, signal=69%
GARGALOVIC_RESPONSE_TO_OXIDIZED_PHOSPHOLIPIDS_TURQUOISE_UP	GARGALOVIC_RESPONSE_TO_OXIDIZED_PHOSPHOLIPIDS_TURQUOISE_UP	Details ...	35	-0.263662	-1.88041	0.0078125	0.0298602	1	2348	tags=37%, list=11%, signal=42%
PID_AVB3_OPN_PATHWAY	PID_AVB3_OPN_PATHWAY	Details ...	17	-0.366605	-1.87897	0.00813008	0.0300251	1	3539	tags=53%, list=16%, signal=63%
RAO_BOUND_BY_SALL4_ISOFORM_B	RAO_BOUND_BY_SALL4_ISOFORM_B	Details ...	240	-0.107124	-1.8783	0.0152381	0.0300603	1	6832	tags=42%, list=31%, signal=61%
LU_AGING_BRAIN_DN	LU_AGING_BRAIN_DN	Details ...	66	-0.203304	-1.87721	0.0120482	0.0301978	1	7108	tags=53%, list=33%, signal=79%
OHGUCHI_LIVER_HNF4A_TARGETS_UP	OHGUCHI_LIVER_HNF4A_TARGETS_UP	Details ...	23	-0.322724	-1.87667	0.00409836	0.0302225	1	6212	tags=61%, list=29%, signal=85%
REACTOME_MYOGENESIS	REACTOME_MYOGENESIS	Details ...	18	-0.367074	-1.8753	0.0100604	0.0304008	1	1686	tags=44%, list=8%, signal=48%
MULLIGHAN_MLL_SIGNATURE_2_DN	MULLIGHAN_MLL_SIGNATURE_2_DN	Details ...	135	-0.139438	-1.87186	0.0136986	0.0308945	1	4226	tags=33%, list=19%, signal=41%
PHONG_TNF_RESPONSE_VIA_P38_PARTIAL	PHONG_TNF_RESPONSE_VIA_P38_PARTIAL	Details ...	77	-0.183807	-1.87003	0.00957854	0.0311645	1	3071	tags=32%, list=14%, signal=38%
REACTOME_SIGNALING_BY_ROBO_RECEPTOR	REACTOME_SIGNALING_BY_ROBO_RECEPTOR	Details ...	19	-0.352375	-1.86934	0.0104167	0.0312719	1	3781	tags=53%, list=17%, signal=64%
EBAUER_TARGETS_OF_PAX3_FOXO1_FUSION_UP	EBAUER_TARGETS_OF_PAX3_FOXO1_FUSION_UP	Details ...	94	-0.165586	-1.8691	0.00860215	0.0312422	1	7271	tags=50%, list=34%, signal=75%
RORIE_TARGETS_OF_EWSR1_FLI1_FUSION_DN	RORIE_TARGETS_OF_EWSR1_FLI1_FUSION_DN	Details ...	21	-0.345146	-1.86904	0.0141988	0.0311926	1	10082	tags=81%, list=46%, signal=151%
MASSARWEH_TAMOXIFEN_RESISTANCE_DN	MASSARWEH_TAMOXIFEN_RESISTANCE_DN	Details ...	121	-0.143514	-1.86739	0.0102249	0.0313743	1	6407	tags=44%, list=30%, signal=62%
WOO_LIVER_CANCER_RECURRENCE_DN	WOO_LIVER_CANCER_RECURRENCE_DN	Details ...	38	-0.258365	-1.86599	0.0286885	0.0315591	1	3540	tags=42%, list=16%, signal=50%
LIU_CMYB_TARGETS_UP	LIU_CMYB_TARGETS_UP	Details ...	89	-0.170841	-1.86581	0.010395	0.0315326	1	7766	tags=53%, list=36%, signal=82%
REACTOME_COSTIMULATION_BY_THE_CD28_FAMILY	REACTOME_COSTIMULATION_BY_THE_CD28_FAMILY	Details ...	22	-0.3397	-1.86537	0.00828157	0.031544	1	6444	tags=64%, list=30%, signal=90%
ZWANG_EGF_PERSISTENTLY_UP	ZWANG_EGF_PERSISTENTLY_UP	Details ...	16	-0.384967	-1.86496	0.00194175	0.0315551	1	6570	tags=69%, list=30%, signal=99%
PASQUALUCCI_LYMPHOMA_BY_GC_STAGE_DN	PASQUALUCCI_LYMPHOMA_BY_GC_STAGE_DN	Details ...	83	-0.17863	-1.86039	0.0138889	0.0322725	1	4243	tags=37%, list=20%, signal=46%
NABA_CORE_MATRISOME	NABA_CORE_MATRISOME	Details ...	123	-0.143087	-1.84887	0.00798403	0.0342817	1	6262	tags=43%, list=29%, signal=60%
ACEVEDO_LIVER_CANCER_WITH_H3K27ME3_UP	ACEVEDO_LIVER_CANCER_WITH_H3K27ME3_UP	Details ...	102	-0.15521	-1.84875	0.00776699	0.0342361	1	7071	tags=48%, list=33%, signal=71%
KEGG_TIGHT_JUNCTION	KEGG_TIGHT_JUNCTION	Details ...	49	-0.223223	-1.84612	0.0059761	0.0346857	1	5352	tags=47%, list=25%, signal=62%
BIOCARTA_MET_PATHWAY	BIOCARTA_MET_PATHWAY	Details ...	19	-0.346352	-1.84387	0.0122449	0.0350524	1	6195	tags=63%, list=29%, signal=88%
PID_INTEGRIN1_PATHWAY	PID_INTEGRIN1_PATHWAY	Details ...	35	-0.261982	-1.84199	0.0161616	0.0353376	1	3624	tags=43%, list=17%, signal=51%
LAIHO_COLORECTAL_CANCER_SERRATED_UP	LAIHO_COLORECTAL_CANCER_SERRATED_UP	Details ...	54	-0.213704	-1.84155	0.00207039	0.0353777	1	5018	tags=44%, list=23%, signal=58%
PODAR_RESPONSE_TO_ADAPHOSTIN_UP	PODAR_RESPONSE_TO_ADAPHOSTIN_UP	Details ...	77	-0.178525	-1.84089	0.00809717	0.0354136	1	2340	tags=29%, list=11%, signal=32%
GROSS_HYPOXIA_VIA_ELK3_AND_HIF1A_UP	GROSS_HYPOXIA_VIA_ELK3_AND_HIF1A_UP	Details ...	81	-0.178111	-1.83737	0.0102669	0.0360506	1	5793	tags=44%, list=27%, signal=60%
CAIRO_LIVER_DEVELOPMENT_UP	CAIRO_LIVER_DEVELOPMENT_UP	Details ...	76	-0.178094	-1.83664	0.0159363	0.0361136	1	3287	tags=33%, list=15%, signal=39%
REACTOME_GLYCEROPHOSPHOLIPID_BIOSYNTHESIS	REACTOME_GLYCEROPHOSPHOLIPID_BIOSYNTHESIS	Details ...	47	-0.225699	-1.83645	0.00400802	0.0360729	1	8039	tags=60%, list=37%, signal=94%
HALLMARK_KRAS_SIGNALING_DN	HALLMARK_KRAS_SIGNALING_DN	Details ...	92	-0.159512	-1.83583	0.0168224	0.0361026	1	10703	tags=65%, list=49%, signal=128%
BRUNO_HEMATOPOIESIS	BRUNO_HEMATOPOIESIS	Details ...	38	-0.249095	-1.83459	0.0120482	0.0362667	1	2599	tags=37%, list=12%, signal=42%
PID_NECTIN_PATHWAY	PID_NECTIN_PATHWAY	Details ...	15	-0.392084	-1.83096	0.0181818	0.0369235	1	3071	tags=53%, list=14%, signal=62%
DURCHDEWALD_SKIN_CARCINOGENESIS_DN	DURCHDEWALD_SKIN_CARCINOGENESIS_DN	Details ...	137	-0.133029	-1.83046	0.010352	0.0369349	1	6634	tags=44%, list=31%, signal=63%
WAMUNYOKOLI_OVARIAN_CANCER_LMP_UP	WAMUNYOKOLI_OVARIAN_CANCER_LMP_UP	Details ...	145	-0.131919	-1.83001	0.00959693	0.03695	1	5686	tags=39%, list=26%, signal=53%
IKEDA_MIR133_TARGETS_UP	IKEDA_MIR133_TARGETS_UP	Details ...	19	-0.349502	-1.82955	0.0118343	0.0369384	1	4985	tags=58%, list=23%, signal=75%
SCHLOSSER_SERUM_RESPONSE_AUGMENTED_BY_MYC	SCHLOSSER_SERUM_RESPONSE_AUGMENTED_BY_MYC	Details ...	60	-0.20236	-1.82808	0.00994036	0.0371577	1	3939	tags=38%, list=18%, signal=47%
ONDER_CDH1_TARGETS_1_UP	ONDER_CDH1_TARGETS_1_UP	Details ...	68	-0.190732	-1.82757	0.0120482	0.0371859	1	8637	tags=59%, list=40%, signal=97%
BIOCARTA_INTEGRIN_PATHWAY	BIOCARTA_INTEGRIN_PATHWAY	Details ...	18	-0.360154	-1.82516	0.0117878	0.0376299	1	1836	tags=44%, list=8%, signal=49%
GALLUZZI_PERMEABILIZE_MITOCHONDRIA	GALLUZZI_PERMEABILIZE_MITOCHONDRIA	Details ...	27	-0.296814	-1.82446	0.0093985	0.0377033	1	4015	tags=48%, list=19%, signal=59%
BOYAULT_LIVER_CANCER_SUBCLASS_G3_DN	BOYAULT_LIVER_CANCER_SUBCLASS_G3_DN	Details ...	28	-0.293826	-1.82145	0.0167715	0.0382987	1	6806	tags=61%, list=31%, signal=88%
KUMAR_AUTOPHAGY_NETWORK	KUMAR_AUTOPHAGY_NETWORK	Details ...	40	-0.243006	-1.82122	0.0143149	0.0382733	1	7755	tags=60%, list=36%, signal=93%
REACTOME_TRANSMEMBRANE_TRANSPORT_OF_SMALL_MOLECULES	REACTOME_TRANSMEMBRANE_TRANSPORT_OF_SMALL_MOLECULES	Details ...	203	-0.110828	-1.8212	0.0137255	0.0382052	1	9481	tags=55%, list=44%, signal=96%
GRAESSMANN_APOPTOSIS_BY_SERUM_DEPRIVATION_DN	GRAESSMANN_APOPTOSIS_BY_SERUM_DEPRIVATION_DN	Details ...	130	-0.136138	-1.82081	0.0196464	0.0382513	1	2739	tags=26%, list=13%, signal=30%
PID_ERA_GENOMIC_PATHWAY	PID_ERA_GENOMIC_PATHWAY	Details ...	39	-0.245643	-1.81843	0.014553	0.0387082	1	4694	tags=46%, list=22%, signal=59%
BIOCARTA_MCM_PATHWAY	BIOCARTA_MCM_PATHWAY	Details ...	15	-0.383975	-1.81832	0.0103093	0.0386601	1	4693	tags=60%, list=22%, signal=77%
FONTAINE_THYROID_TUMOR_UNCERTAIN_MALIGNANCY_UP	FONTAINE_THYROID_TUMOR_UNCERTAIN_MALIGNANCY_UP	Details ...	16	-0.378849	-1.81806	0.0184426	0.038647	1	3991	tags=56%, list=18%, signal=69%
KEGG_LYSINE_DEGRADATION	KEGG_LYSINE_DEGRADATION	Details ...	23	-0.31964	-1.81729	0.013834	0.0387455	1	7222	tags=65%, list=33%, signal=98%
RODRIGUES_NTN1_TARGETS_DN	RODRIGUES_NTN1_TARGETS_DN	Details ...	69	-0.185299	-1.81647	0.0206186	0.0388358	1	6369	tags=48%, list=29%, signal=67%
KEGG_NOTCH_SIGNALING_PATHWAY	KEGG_NOTCH_SIGNALING_PATHWAY	Details ...	23	-0.313202	-1.816	0.0160966	0.0388574	1	4532	tags=52%, list=21%, signal=66%
MCBRYAN_PUBERTAL_BREAST_5_6WK_UP	MCBRYAN_PUBERTAL_BREAST_5_6WK_UP	Details ...	56	-0.201501	-1.81236	0.00801603	0.0395089	1	3776	tags=38%, list=17%, signal=45%
YAMASHITA_LIVER_CANCER_STEM_CELL_UP	YAMASHITA_LIVER_CANCER_STEM_CELL_UP	Details ...	26	-0.294358	-1.81224	0.0136452	0.0394741	1	5304	tags=54%, list=24%, signal=71%
SASSON_RESPONSE_TO_FORSKOLIN_UP	SASSON_RESPONSE_TO_FORSKOLIN_UP	Details ...	52	-0.216609	-1.81212	0.00976562	0.0394142	1	4074	tags=40%, list=19%, signal=50%
HUANG_DASATINIB_RESISTANCE_DN	HUANG_DASATINIB_RESISTANCE_DN	Details ...	33	-0.271241	-1.81035	0.020284	0.0397353	1	3329	tags=42%, list=15%, signal=50%
WANG_MLL_TARGETS	WANG_MLL_TARGETS	Details ...	125	-0.142779	-1.80962	0.0197628	0.0397976	1	8549	tags=54%, list=39%, signal=88%
WANG_ESOPHAGUS_CANCER_VS_NORMAL_UP	WANG_ESOPHAGUS_CANCER_VS_NORMAL_UP	Details ...	63	-0.19305	-1.80738	0.0232558	0.0402158	1	4778	tags=41%, list=22%, signal=53%
REACTOME_PLC_BETA_MEDIATED_EVENTS	REACTOME_PLC_BETA_MEDIATED_EVENTS	Details ...	18	-0.34792	-1.80652	0.0121951	0.0403133	1	8127	tags=72%, list=37%, signal=115%
BRUECKNER_TARGETS_OF_MIRLET7A3_DN	BRUECKNER_TARGETS_OF_MIRLET7A3_DN	Details ...	31	-0.273939	-1.8064	0.0143737	0.0402631	1	3164	tags=42%, list=15%, signal=49%
VANHARANTA_UTERINE_FIBROID_DN	VANHARANTA_UTERINE_FIBROID_DN	Details ...	26	-0.290958	-1.8032	0.0103093	0.0408703	1	6212	tags=58%, list=29%, signal=81%
KEGG_TRYPTOPHAN_METABOLISM	KEGG_TRYPTOPHAN_METABOLISM	Details ...	19	-0.34008	-1.80241	0.00974659	0.0409695	1	1764	tags=42%, list=8%, signal=46%
SHETH_LIVER_CANCER_VS_TXNIP_LOSS_PAM2	SHETH_LIVER_CANCER_VS_TXNIP_LOSS_PAM2	Details ...	72	-0.180211	-1.80239	0.0167364	0.0408931	1	5746	tags=44%, list=26%, signal=60%
STEARMAN_LUNG_CANCER_EARLY_VS_LATE_UP	STEARMAN_LUNG_CANCER_EARLY_VS_LATE_UP	Details ...	66	-0.189572	-1.80063	0.0155039	0.0412057	1	7405	tags=53%, list=34%, signal=80%
PID_AP1_PATHWAY	PID_AP1_PATHWAY	Details ...	34	-0.264485	-1.79867	0.0203252	0.0414888	1	4481	tags=47%, list=21%, signal=59%
SWEET_KRAS_TARGETS_UP	SWEET_KRAS_TARGETS_UP	Details ...	41	-0.240123	-1.79547	0.0212766	0.0420913	1	6442	tags=54%, list=30%, signal=76%
PID_ECADHERIN_NASCENT_AJ_PATHWAY	PID_ECADHERIN_NASCENT_AJ_PATHWAY	Details ...	22	-0.325529	-1.79533	0.0144928	0.042049	1	4779	tags=55%, list=22%, signal=70%
REACTOME_SIGNALING_BY_FGFR	REACTOME_SIGNALING_BY_FGFR	Details ...	61	-0.19457	-1.79474	0.012605	0.0420807	1	7172	tags=52%, list=33%, signal=78%
KEGG_PROSTATE_CANCER	KEGG_PROSTATE_CANCER	Details ...	55	-0.206636	-1.79419	0.014553	0.0421404	1	4207	tags=40%, list=19%, signal=49%
HUANG_GATA2_TARGETS_UP	HUANG_GATA2_TARGETS_UP	Details ...	57	-0.201061	-1.79361	0.0166667	0.0421924	1	3643	tags=37%, list=17%, signal=44%
GENTILE_UV_RESPONSE_CLUSTER_D4	GENTILE_UV_RESPONSE_CLUSTER_D4	Details ...	29	-0.276515	-1.79317	0.0158103	0.0421895	1	2987	tags=41%, list=14%, signal=48%
SANSOM_WNT_PATHWAY_REQUIRE_MYC	SANSOM_WNT_PATHWAY_REQUIRE_MYC	Details ...	27	-0.283034	-1.79293	0.0162272	0.0421478	1	5117	tags=52%, list=24%, signal=68%
WARTERS_IR_RESPONSE_5GY	WARTERS_IR_RESPONSE_5GY	Details ...	22	-0.315283	-1.79225	0.0170576	0.0422297	1	4015	tags=50%, list=19%, signal=61%
DOUGLAS_BMI1_TARGETS_DN	DOUGLAS_BMI1_TARGETS_DN	Details ...	187	-0.109755	-1.78772	0.0138889	0.04316	1	6109	tags=39%, list=28%, signal=54%
GOLDRATH_IMMUNE_MEMORY	GOLDRATH_IMMUNE_MEMORY	Details ...	30	-0.275054	-1.78704	0.0225989	0.0432262	1	4889	tags=50%, list=23%, signal=64%
LEE_LIVER_CANCER_MYC_E2F1_UP	LEE_LIVER_CANCER_MYC_E2F1_UP	Details ...	26	-0.288693	-1.7845	0.0247423	0.0436974	1	1255	tags=35%, list=6%, signal=37%
GEORGANTAS_HSC_MARKERS	GEORGANTAS_HSC_MARKERS	Details ...	29	-0.2713	-1.78418	0.00384615	0.0436757	1	3848	tags=45%, list=18%, signal=54%
REACTOME_BMAL1_CLOCK_NPAS2_ACTIVATES_CIRCADIAN_EXPRESSION	REACTOME_BMAL1_CLOCK_NPAS2_ACTIVATES_CIRCADIAN_EXPRESSION	Details ...	20	-0.333971	-1.78399	0.0194932	0.0436492	1	4694	tags=55%, list=22%, signal=70%
MANALO_HYPOXIA_UP	MANALO_HYPOXIA_UP	Details ...	100	-0.152422	-1.7834	0.0131332	0.0437107	1	2133	tags=25%, list=10%, signal=28%
KOKKINAKIS_METHIONINE_DEPRIVATION_96HR_UP	KOKKINAKIS_METHIONINE_DEPRIVATION_96HR_UP	Details ...	63	-0.193944	-1.78312	0.0221774	0.0436858	1	2004	tags=29%, list=9%, signal=31%
ROSS_AML_WITH_CBFB_MYH11_FUSION	ROSS_AML_WITH_CBFB_MYH11_FUSION	Details ...	21	-0.334856	-1.77961	0.0196464	0.0444147	1	6173	tags=62%, list=28%, signal=86%
SCHRAETS_MLL_TARGETS_DN	SCHRAETS_MLL_TARGETS_DN	Details ...	17	-0.357696	-1.7788	0.0182556	0.0445224	1	1180	tags=41%, list=5%, signal=44%
ACEVEDO_LIVER_TUMOR_VS_NORMAL_ADJACENT_TISSUE_DN	ACEVEDO_LIVER_TUMOR_VS_NORMAL_ADJACENT_TISSUE_DN	Details ...	116	-0.137762	-1.77834	0.0236686	0.0445743	1	7688	tags=49%, list=35%, signal=76%
SMID_BREAST_CANCER_ERBB2_UP	SMID_BREAST_CANCER_ERBB2_UP	Details ...	65	-0.183495	-1.77643	0.0182186	0.0449594	1	6712	tags=49%, list=31%, signal=71%
MCMURRAY_TP53_HRAS_COOPERATION_RESPONSE_DN	MCMURRAY_TP53_HRAS_COOPERATION_RESPONSE_DN	Details ...	32	-0.259403	-1.77545	0.0151803	0.0450987	1	9296	tags=69%, list=43%, signal=120%
PID_ECADHERIN_STABILIZATION_PATHWAY	PID_ECADHERIN_STABILIZATION_PATHWAY	Details ...	20	-0.334815	-1.77313	0.012024	0.0455651	1	6845	tags=65%, list=32%, signal=95%
MARTENS_TRETINOIN_RESPONSE_UP	MARTENS_TRETINOIN_RESPONSE_UP	Details ...	263	-0.0937817	-1.77094	0.019685	0.0460297	1	8879	tags=50%, list=41%, signal=84%
REACTOME_COLLAGEN_FORMATION	REACTOME_COLLAGEN_FORMATION	Details ...	27	-0.289486	-1.7708	0.0183673	0.0459716	1	8191	tags=67%, list=38%, signal=107%
JIANG_HYPOXIA_VIA_VHL	JIANG_HYPOXIA_VIA_VHL	Details ...	20	-0.331064	-1.77023	0.0324544	0.0460656	1	4757	tags=55%, list=22%, signal=70%
CLASPER_LYMPHATIC_VESSELS_DURING_METASTASIS_DN	CLASPER_LYMPHATIC_VESSELS_DURING_METASTASIS_DN	Details ...	17	-0.367161	-1.76793	0.0183673	0.0465671	1	4803	tags=59%, list=22%, signal=75%
PID_BMP_PATHWAY	PID_BMP_PATHWAY	Details ...	22	-0.313391	-1.7633	0.027897	0.0476131	1	4056	tags=50%, list=19%, signal=61%
GAVIN_FOXP3_TARGETS_CLUSTER_P3	GAVIN_FOXP3_TARGETS_CLUSTER_P3	Details ...	69	-0.176521	-1.7615	0.013834	0.0480022	1	7502	tags=52%, list=35%, signal=80%
SATO_SILENCED_BY_DEACETYLATION_IN_PANCREATIC_CANCER	SATO_SILENCED_BY_DEACETYLATION_IN_PANCREATIC_CANCER	Details ...	17	-0.349264	-1.76079	0.0217822	0.0480971	1	6467	tags=65%, list=30%, signal=92%
PID_CMYB_PATHWAY	PID_CMYB_PATHWAY	Details ...	47	-0.213242	-1.76042	0.00862069	0.0481076	1	6924	tags=53%, list=32%, signal=78%
SASSON_RESPONSE_TO_GONADOTROPHINS_UP	SASSON_RESPONSE_TO_GONADOTROPHINS_UP	Details ...	50	-0.212734	-1.75981	0.0200803	0.048176	1	4074	tags=40%, list=19%, signal=49%
BONOME_OVARIAN_CANCER_SURVIVAL_OPTIMAL_DEBULKING	BONOME_OVARIAN_CANCER_SURVIVAL_OPTIMAL_DEBULKING	Details ...	114	-0.14295	-1.75979	0.0179283	0.0480998	1	3957	tags=32%, list=18%, signal=39%
BIOCARTA_PPARA_PATHWAY	BIOCARTA_PPARA_PATHWAY	Details ...	30	-0.272146	-1.75947	0.0204918	0.0481035	1	4952	tags=50%, list=23%, signal=65%
KIM_WT1_TARGETS_8HR_DN	KIM_WT1_TARGETS_8HR_DN	Details ...	62	-0.18895	-1.75942	0.0136452	0.048031	1	4661	tags=40%, list=21%, signal=51%
CERVERA_SDHB_TARGETS_2	CERVERA_SDHB_TARGETS_2	Details ...	55	-0.20249	-1.7582	0.0146138	0.0482403	1	10213	tags=67%, list=47%, signal=127%
IWANAGA_CARCINOGENESIS_BY_KRAS_PTEN_DN	IWANAGA_CARCINOGENESIS_BY_KRAS_PTEN_DN	Details ...	152	-0.124855	-1.75796	0.0247148	0.0482456	1	8158	tags=50%, list=38%, signal=80%
DORSAM_HOXA9_TARGETS_UP	DORSAM_HOXA9_TARGETS_UP	Details ...	22	-0.315608	-1.75564	0.0265849	0.0487567	1	4994	tags=55%, list=23%, signal=71%
MISSIAGLIA_REGULATED_BY_METHYLATION_UP	MISSIAGLIA_REGULATED_BY_METHYLATION_UP	Details ...	51	-0.205268	-1.75249	0.0310078	0.0494142	1	4491	tags=41%, list=21%, signal=52%
HATADA_METHYLATED_IN_LUNG_CANCER_UP	HATADA_METHYLATED_IN_LUNG_CANCER_UP	Details ...	176	-0.112505	-1.74959	0.0104167	0.0500663	1	9043	tags=53%, list=42%, signal=90%
LEE_LIVER_CANCER_MYC_UP	LEE_LIVER_CANCER_MYC_UP	Details ...	29	-0.276145	-1.74885	0.0265849	0.0501675	1	2995	tags=41%, list=14%, signal=48%
REACTOME_DOWNSTREAM_SIGNALING_OF_ACTIVATED_FGFR	REACTOME_DOWNSTREAM_SIGNALING_OF_ACTIVATED_FGFR	Details ...	51	-0.207905	-1.74879	0.0203666	0.0500956	1	5710	tags=47%, list=26%, signal=64%
SCHAEFFER_SOX9_TARGETS_IN_PROSTATE_DEVELOPMENT_DN	SCHAEFFER_SOX9_TARGETS_IN_PROSTATE_DEVELOPMENT_DN	Details ...	20	-0.326605	-1.74844	0.0178218	0.0501056	1	3769	tags=50%, list=17%, signal=60%
HELLER_HDAC_TARGETS_UP	HELLER_HDAC_TARGETS_UP	Details ...	137	-0.127011	-1.74842	0.0223577	0.0500291	1	5497	tags=38%, list=25%, signal=51%
HOFFMANN_LARGE_TO_SMALL_PRE_BII_LYMPHOCYTE_DN	HOFFMANN_LARGE_TO_SMALL_PRE_BII_LYMPHOCYTE_DN	Details ...	32	-0.260201	-1.7465	0.0139442	0.0504747	1	7245	tags=59%, list=33%, signal=89%
FARMER_BREAST_CANCER_BASAL_VS_LULMINAL	FARMER_BREAST_CANCER_BASAL_VS_LULMINAL	Details ...	172	-0.116342	-1.74553	0.0271318	0.050598	1	6578	tags=42%, list=30%, signal=60%
ENGELMANN_CANCER_PROGENITORS_UP	ENGELMANN_CANCER_PROGENITORS_UP	Details ...	19	-0.337011	-1.74505	0.0257937	0.0506122	1	4114	tags=53%, list=19%, signal=65%
GENTILE_UV_RESPONSE_CLUSTER_D6	GENTILE_UV_RESPONSE_CLUSTER_D6	Details ...	17	-0.355905	-1.74154	0.0121951	0.051442	1	5047	tags=59%, list=23%, signal=77%
PID_ERBB1_DOWNSTREAM_PATHWAY	PID_ERBB1_DOWNSTREAM_PATHWAY	Details ...	57	-0.193788	-1.74136	0.0245902	0.051412	1	6845	tags=51%, list=32%, signal=74%
GAL_LEUKEMIC_STEM_CELL_UP	GAL_LEUKEMIC_STEM_CELL_UP	Details ...	59	-0.19842	-1.74027	0.013834	0.0515882	1	5268	tags=44%, list=24%, signal=58%
ST_WNT_BETA_CATENIN_PATHWAY	ST_WNT_BETA_CATENIN_PATHWAY	Details ...	19	-0.336663	-1.73842	0.0206612	0.051995	1	6405	tags=63%, list=30%, signal=90%
SMID_BREAST_CANCER_RELAPSE_IN_LUNG_DN	SMID_BREAST_CANCER_RELAPSE_IN_LUNG_DN	Details ...	15	-0.375966	-1.73764	0.0164609	0.0521151	1	7759	tags=73%, list=36%, signal=114%
SANSOM_APC_TARGETS_DN	SANSOM_APC_TARGETS_DN	Details ...	161	-0.117243	-1.73622	0.019802	0.052395	1	7043	tags=44%, list=32%, signal=65%
TSENG_ADIPOGENIC_POTENTIAL_DN	TSENG_ADIPOGENIC_POTENTIAL_DN	Details ...	22	-0.305043	-1.73608	0.0288462	0.0523403	1	6209	tags=59%, list=29%, signal=83%
CHIANG_LIVER_CANCER_SUBCLASS_PROLIFERATION_DN	CHIANG_LIVER_CANCER_SUBCLASS_PROLIFERATION_DN	Details ...	92	-0.156436	-1.73595	0.021097	0.0522712	1	4403	tags=36%, list=20%, signal=45%
BIOCARTA_AT1R_PATHWAY	BIOCARTA_AT1R_PATHWAY	Details ...	15	-0.36686	-1.73171	0.0181452	0.0533345	1	5064	tags=60%, list=23%, signal=78%
ADDYA_ERYTHROID_DIFFERENTIATION_BY_HEMIN	ADDYA_ERYTHROID_DIFFERENTIATION_BY_HEMIN	Details ...	31	-0.262675	-1.72941	0.0152381	0.0538084	1	3408	tags=42%, list=16%, signal=50%
LIM_MAMMARY_LUMINAL_MATURE_DN	LIM_MAMMARY_LUMINAL_MATURE_DN	Details ...	51	-0.206263	-1.7273	0.0239044	0.0543059	1	1492	tags=27%, list=7%, signal=29%
LEIN_NEURON_MARKERS	LEIN_NEURON_MARKERS	Details ...	24	-0.298474	-1.72626	0.0263158	0.0545184	1	10707	tags=79%, list=49%, signal=156%
KYNG_WERNER_SYNDROM_AND_NORMAL_AGING_UP	KYNG_WERNER_SYNDROM_AND_NORMAL_AGING_UP	Details ...	52	-0.203132	-1.72149	0.0325048	0.0557974	1	5200	tags=44%, list=24%, signal=58%
ONDER_CDH1_TARGETS_2_DN	ONDER_CDH1_TARGETS_2_DN	Details ...	162	-0.115173	-1.72145	0.0247423	0.0557134	1	6493	tags=41%, list=30%, signal=59%
NABA_BASEMENT_MEMBRANES	NABA_BASEMENT_MEMBRANES	Details ...	26	-0.278681	-1.72132	0.0261044	0.0556604	1	6478	tags=58%, list=30%, signal=82%
IGARASHI_ATF4_TARGETS_DN	IGARASHI_ATF4_TARGETS_DN	Details ...	55	-0.196435	-1.71894	0.0204499	0.0562253	1	5611	tags=45%, list=26%, signal=61%
YAMASHITA_LIVER_CANCER_STEM_CELL_DN	YAMASHITA_LIVER_CANCER_STEM_CELL_DN	Details ...	29	-0.269498	-1.71877	0.0178174	0.0561889	1	3139	tags=41%, list=14%, signal=48%
QI_HYPOXIA	QI_HYPOXIA	Details ...	70	-0.175674	-1.71738	0.0262097	0.0564786	1	3640	tags=34%, list=17%, signal=41%
LEE_DIFFERENTIATING_T_LYMPHOCYTE	LEE_DIFFERENTIATING_T_LYMPHOCYTE	Details ...	83	-0.161938	-1.71603	0.0247423	0.0567662	1	4081	tags=35%, list=19%, signal=43%
ROSS_ACUTE_MYELOID_LEUKEMIA_CBF	ROSS_ACUTE_MYELOID_LEUKEMIA_CBF	Details ...	36	-0.245729	-1.71362	0.0273438	0.0573994	1	3718	tags=42%, list=17%, signal=50%
GUTIERREZ_MULTIPLE_MYELOMA_UP	GUTIERREZ_MULTIPLE_MYELOMA_UP	Details ...	21	-0.305002	-1.71142	0.0333333	0.0579457	1	2688	tags=43%, list=12%, signal=49%
YOSHIOKA_LIVER_CANCER_EARLY_RECURRENCE_UP	YOSHIOKA_LIVER_CANCER_EARLY_RECURRENCE_UP	Details ...	25	-0.285619	-1.70981	0.0246212	0.0583023	1	6828	tags=60%, list=31%, signal=87%
BAELDE_DIABETIC_NEPHROPATHY_UP	BAELDE_DIABETIC_NEPHROPATHY_UP	Details ...	32	-0.253995	-1.70885	0.0179641	0.0584621	1	3312	tags=41%, list=15%, signal=48%
KEGG_ECM_RECEPTOR_INTERACTION	KEGG_ECM_RECEPTOR_INTERACTION	Details ...	48	-0.206927	-1.70742	0.030888	0.0587419	1	3205	tags=35%, list=15%, signal=41%
ALCALA_APOPTOSIS	ALCALA_APOPTOSIS	Details ...	45	-0.215201	-1.70686	0.0246407	0.0588196	1	7394	tags=56%, list=34%, signal=84%
LENAOUR_DENDRITIC_CELL_MATURATION_UP	LENAOUR_DENDRITIC_CELL_MATURATION_UP	Details ...	55	-0.19826	-1.70664	0.0181818	0.0587784	1	3205	tags=35%, list=15%, signal=40%
HENDRICKS_SMARCA4_TARGETS_UP	HENDRICKS_SMARCA4_TARGETS_UP	Details ...	23	-0.303533	-1.70484	0.0255319	0.0592239	1	1912	tags=39%, list=9%, signal=43%
GROSS_HYPOXIA_VIA_HIF1A_DN	GROSS_HYPOXIA_VIA_HIF1A_DN	Details ...	52	-0.20408	-1.70111	0.0333988	0.0602816	1	6431	tags=50%, list=30%, signal=71%
REACTOME_AQUAPORIN_MEDIATED_TRANSPORT	REACTOME_AQUAPORIN_MEDIATED_TRANSPORT	Details ...	19	-0.327516	-1.70045	0.0274262	0.0603984	1	7745	tags=68%, list=36%, signal=106%
RASHI_RESPONSE_TO_IONIZING_RADIATION_2	RASHI_RESPONSE_TO_IONIZING_RADIATION_2	Details ...	64	-0.185919	-1.69712	0.025	0.0612749	1	1403	tags=25%, list=6%, signal=27%
AIYAR_COBRA1_TARGETS_DN	AIYAR_COBRA1_TARGETS_DN	Details ...	16	-0.3488	-1.6949	0.0245399	0.0618602	1	7354	tags=69%, list=34%, signal=104%
RICKMAN_TUMOR_DIFFERENTIATED_MODERATELY_VS_POORLY_UP	RICKMAN_TUMOR_DIFFERENTIATED_MODERATELY_VS_POORLY_UP	Details ...	65	-0.178144	-1.69435	0.0365854	0.0619299	1	6494	tags=48%, list=30%, signal=68%
ELVIDGE_HIF1A_TARGETS_DN	ELVIDGE_HIF1A_TARGETS_DN	Details ...	50	-0.203308	-1.69433	0.0202429	0.0618369	1	4278	tags=40%, list=20%, signal=50%
BENPORATH_NOS_TARGETS	BENPORATH_NOS_TARGETS	Details ...	96	-0.148186	-1.69418	0.020202	0.0617802	1	8551	tags=54%, list=39%, signal=89%
LEE_LIVER_CANCER_MYC_TGFA_UP	LEE_LIVER_CANCER_MYC_TGFA_UP	Details ...	31	-0.253908	-1.69402	0.0403071	0.0617266	1	6397	tags=55%, list=29%, signal=78%
SOTIRIOU_BREAST_CANCER_GRADE_1_VS_3_DN	SOTIRIOU_BREAST_CANCER_GRADE_1_VS_3_DN	Details ...	25	-0.280048	-1.69399	0.0225564	0.0616375	1	6081	tags=56%, list=28%, signal=78%
STREICHER_LSM1_TARGETS_UP	STREICHER_LSM1_TARGETS_UP	Details ...	23	-0.286429	-1.69393	0.025	0.061547	1	4169	tags=48%, list=19%, signal=59%
SCHAEFFER_PROSTATE_DEVELOPMENT_12HR_DN	SCHAEFFER_PROSTATE_DEVELOPMENT_12HR_DN	Details ...	31	-0.256294	-1.69271	0.0253165	0.0618016	1	4246	tags=45%, list=20%, signal=56%
MALONEY_RESPONSE_TO_17AAG_UP	MALONEY_RESPONSE_TO_17AAG_UP	Details ...	22	-0.308177	-1.69129	0.0288066	0.062154	1	4169	tags=50%, list=19%, signal=62%
IKEDA_MIR30_TARGETS_UP	IKEDA_MIR30_TARGETS_UP	Details ...	56	-0.19183	-1.68833	0.0496183	0.0629845	1	4760	tags=41%, list=22%, signal=52%
LEE_LIVER_CANCER_CIPROFIBRATE_UP	LEE_LIVER_CANCER_CIPROFIBRATE_UP	Details ...	32	-0.250511	-1.68763	0.0298805	0.0631182	1	6777	tags=56%, list=31%, signal=82%
DELACROIX_RAR_TARGETS_UP	DELACROIX_RAR_TARGETS_UP	Details ...	20	-0.311687	-1.68719	0.027027	0.0631616	1	1923	tags=40%, list=9%, signal=44%
MCCABE_BOUND_BY_HOXC6	MCCABE_BOUND_BY_HOXC6	Details ...	179	-0.107886	-1.68634	0.0308285	0.063347	1	6648	tags=41%, list=31%, signal=59%
LIEN_BREAST_CARCINOMA_METAPLASTIC_VS_DUCTAL_DN	LIEN_BREAST_CARCINOMA_METAPLASTIC_VS_DUCTAL_DN	Details ...	43	-0.221097	-1.68568	0.0270833	0.0634548	1	6313	tags=51%, list=29%, signal=72%
WEIGEL_OXIDATIVE_STRESS_RESPONSE	WEIGEL_OXIDATIVE_STRESS_RESPONSE	Details ...	18	-0.32719	-1.68488	0.0198676	0.0636186	1	6166	tags=61%, list=28%, signal=85%
HIRSCH_CELLULAR_TRANSFORMATION_SIGNATURE_DN	HIRSCH_CELLULAR_TRANSFORMATION_SIGNATURE_DN	Details ...	53	-0.19221	-1.68415	0.0416667	0.0637484	1	3209	tags=34%, list=15%, signal=40%
KENNY_CTNNB1_TARGETS_DN	KENNY_CTNNB1_TARGETS_DN	Details ...	31	-0.255381	-1.68364	0.0189873	0.0637981	1	3566	tags=42%, list=16%, signal=50%
IVANOVA_HEMATOPOIESIS_MATURE_CELL	IVANOVA_HEMATOPOIESIS_MATURE_CELL	Details ...	143	-0.121121	-1.68133	0.0276134	0.0645042	1	5886	tags=39%, list=27%, signal=53%
MIYAGAWA_TARGETS_OF_EWSR1_ETS_FUSIONS_DN	MIYAGAWA_TARGETS_OF_EWSR1_ETS_FUSIONS_DN	Details ...	104	-0.144768	-1.68082	0.0325203	0.0645783	1	6262	tags=43%, list=29%, signal=61%
RUTELLA_RESPONSE_TO_HGF_VS_CSF2RB_AND_IL4_DN	RUTELLA_RESPONSE_TO_HGF_VS_CSF2RB_AND_IL4_DN	Details ...	121	-0.129232	-1.67968	0.0219124	0.0648444	1	4743	tags=35%, list=22%, signal=44%
REACTOME_EXTRACELLULAR_MATRIX_ORGANIZATION	REACTOME_EXTRACELLULAR_MATRIX_ORGANIZATION	Details ...	32	-0.247824	-1.67946	0.0238569	0.0648161	1	8191	tags=63%, list=38%, signal=100%
NEMETH_INFLAMMATORY_RESPONSE_LPS_UP	NEMETH_INFLAMMATORY_RESPONSE_LPS_UP	Details ...	38	-0.227385	-1.6769	0.0232108	0.0654314	1	3640	tags=39%, list=17%, signal=47%
MCDOWELL_ACUTE_LUNG_INJURY_UP	MCDOWELL_ACUTE_LUNG_INJURY_UP	Details ...	17	-0.342056	-1.67671	0.030426	0.0653825	1	1519	tags=41%, list=7%, signal=44%
REACTOME_INSULIN_RECEPTOR_SIGNALLING_CASCADE	REACTOME_INSULIN_RECEPTOR_SIGNALLING_CASCADE	Details ...	52	-0.19999	-1.6759	0.0379747	0.0655376	1	5268	tags=44%, list=24%, signal=58%
YU_MYC_TARGETS_DN	YU_MYC_TARGETS_DN	Details ...	15	-0.356712	-1.67532	0.0335306	0.0656122	1	5284	tags=60%, list=24%, signal=79%
LABBE_TARGETS_OF_TGFB1_AND_WNT3A_UP	LABBE_TARGETS_OF_TGFB1_AND_WNT3A_UP	Details ...	54	-0.189509	-1.67392	0.0301811	0.0659463	1	6345	tags=48%, list=29%, signal=68%
DIRMEIER_LMP1_RESPONSE_EARLY	DIRMEIER_LMP1_RESPONSE_EARLY	Details ...	32	-0.246478	-1.67346	0.0401691	0.0660251	1	2119	tags=34%, list=10%, signal=38%
LENAOUR_DENDRITIC_CELL_MATURATION_DN	LENAOUR_DENDRITIC_CELL_MATURATION_DN	Details ...	54	-0.196744	-1.66954	0.0323232	0.0672541	1	5385	tags=44%, list=25%, signal=59%
PID_ATF2_PATHWAY	PID_ATF2_PATHWAY	Details ...	31	-0.25736	-1.66852	0.033195	0.0674582	1	7022	tags=58%, list=32%, signal=86%
KEGG_HEDGEHOG_SIGNALING_PATHWAY	KEGG_HEDGEHOG_SIGNALING_PATHWAY	Details ...	33	-0.241488	-1.66397	0.0289855	0.0688267	1	8575	tags=64%, list=40%, signal=105%
KORKOLA_YOLK_SAC_TUMOR	KORKOLA_YOLK_SAC_TUMOR	Details ...	33	-0.248241	-1.66344	0.0309478	0.0689209	1	7114	tags=58%, list=33%, signal=86%
ZHOU_INFLAMMATORY_RESPONSE_LIVE_UP	ZHOU_INFLAMMATORY_RESPONSE_LIVE_UP	Details ...	188	-0.104248	-1.66319	0.0204918	0.0689103	1	5144	tags=34%, list=24%, signal=44%
LINDGREN_BLADDER_CANCER_HIGH_RECURRENCE	LINDGREN_BLADDER_CANCER_HIGH_RECURRENCE	Details ...	21	-0.303894	-1.66132	0.0340681	0.0694566	1	4778	tags=52%, list=22%, signal=67%
IVANOVA_HEMATOPOIESIS_STEM_CELL	IVANOVA_HEMATOPOIESIS_STEM_CELL	Details ...	126	-0.125663	-1.65735	0.025	0.0706706	1	3661	tags=29%, list=17%, signal=35%
SASSON_RESPONSE_TO_GONADOTROPHINS_DN	SASSON_RESPONSE_TO_GONADOTROPHINS_DN	Details ...	41	-0.221511	-1.65709	0.0200803	0.0706413	1	6845	tags=54%, list=32%, signal=78%
YAO_TEMPORAL_RESPONSE_TO_PROGESTERONE_CLUSTER_6	YAO_TEMPORAL_RESPONSE_TO_PROGESTERONE_CLUSTER_6	Details ...	39	-0.222808	-1.65673	0.0253411	0.0706477	1	4076	tags=41%, list=19%, signal=50%
ENGELMANN_CANCER_PROGENITORS_DN	ENGELMANN_CANCER_PROGENITORS_DN	Details ...	23	-0.283776	-1.65459	0.0481928	0.0712944	1	7056	tags=61%, list=33%, signal=90%
POOLA_INVASIVE_BREAST_CANCER_DN	POOLA_INVASIVE_BREAST_CANCER_DN	Details ...	59	-0.180682	-1.65163	0.04	0.072301	1	3078	tags=32%, list=14%, signal=37%
PID_REG_GR_PATHWAY	PID_REG_GR_PATHWAY	Details ...	41	-0.217886	-1.64876	0.0367347	0.0732003	1	4278	tags=41%, list=20%, signal=52%
REACTOME_TRANSMISSION_ACROSS_CHEMICAL_SYNAPSES	REACTOME_TRANSMISSION_ACROSS_CHEMICAL_SYNAPSES	Details ...	76	-0.164612	-1.64796	0.0374532	0.0733668	1	9858	tags=62%, list=45%, signal=113%
VERRECCHIA_DELAYED_RESPONSE_TO_TGFB1	VERRECCHIA_DELAYED_RESPONSE_TO_TGFB1	Details ...	18	-0.322822	-1.64646	0.0298211	0.0737196	1	8671	tags=72%, list=40%, signal=120%
PID_NCADHERIN_PATHWAY	PID_NCADHERIN_PATHWAY	Details ...	18	-0.324368	-1.64609	0.0403071	0.0737269	1	5022	tags=56%, list=23%, signal=72%
MCCLUNG_COCAIN_REWARD_4WK	MCCLUNG_COCAIN_REWARD_4WK	Details ...	26	-0.271819	-1.64424	0.0409683	0.0742586	1	4958	tags=50%, list=23%, signal=65%
REACTOME_NEURONAL_SYSTEM	REACTOME_NEURONAL_SYSTEM	Details ...	116	-0.129286	-1.64382	0.0196078	0.074302	1	10489	tags=61%, list=48%, signal=118%
NAKAMURA_ADIPOGENESIS_LATE_UP	NAKAMURA_ADIPOGENESIS_LATE_UP	Details ...	63	-0.174865	-1.64366	0.045098	0.0742426	1	4827	tags=40%, list=22%, signal=51%
VERRECCHIA_EARLY_RESPONSE_TO_TGFB1	VERRECCHIA_EARLY_RESPONSE_TO_TGFB1	Details ...	27	-0.262429	-1.63861	0.0290698	0.0760424	1	4760	tags=48%, list=22%, signal=62%
WAMUNYOKOLI_OVARIAN_CANCER_GRADES_1_2_DN	WAMUNYOKOLI_OVARIAN_CANCER_GRADES_1_2_DN	Details ...	29	-0.256483	-1.63854	0.0488281	0.0759469	1	4169	tags=45%, list=19%, signal=55%
REACTOME_METABOLISM_OF_CARBOHYDRATES	REACTOME_METABOLISM_OF_CARBOHYDRATES	Details ...	133	-0.122959	-1.6379	0.043299	0.0760787	1	6647	tags=43%, list=31%, signal=61%
MIKKELSEN_IPS_ICP_WITH_H3K27ME3	MIKKELSEN_IPS_ICP_WITH_H3K27ME3	Details ...	17	-0.323386	-1.63584	0.0347648	0.0767433	1	8304	tags=71%, list=38%, signal=114%
DOANE_BREAST_CANCER_CLASSES_DN	DOANE_BREAST_CANCER_CLASSES_DN	Details ...	18	-0.322422	-1.63286	0.0383838	0.0776955	1	3859	tags=50%, list=18%, signal=61%
WINZEN_DEGRADED_VIA_KHSRP	WINZEN_DEGRADED_VIA_KHSRP	Details ...	43	-0.210431	-1.63264	0.0368932	0.0776578	1	2508	tags=33%, list=12%, signal=37%
PID_HIF2PATHWAY	PID_HIF2PATHWAY	Details ...	17	-0.327492	-1.63243	0.0475207	0.0775954	1	8215	tags=71%, list=38%, signal=114%
MCBRYAN_PUBERTAL_BREAST_3_4WK_DN	MCBRYAN_PUBERTAL_BREAST_3_4WK_DN	Details ...	23	-0.283498	-1.63193	0.031068	0.0776593	1	1403	tags=35%, list=6%, signal=37%
WIEDERSCHAIN_TARGETS_OF_BMI1_AND_PCGF2	WIEDERSCHAIN_TARGETS_OF_BMI1_AND_PCGF2	Details ...	27	-0.264352	-1.63174	0.0410156	0.0776101	1	2308	tags=37%, list=11%, signal=41%
PID_HNF3B_PATHWAY	PID_HNF3B_PATHWAY	Details ...	31	-0.254817	-1.63069	0.0522088	0.0778612	1	4278	tags=45%, list=20%, signal=56%
ZHAN_MULTIPLE_MYELOMA_MS_UP	ZHAN_MULTIPLE_MYELOMA_MS_UP	Details ...	21	-0.298542	-1.63025	0.0345528	0.077911	1	3861	tags=48%, list=18%, signal=58%
ST_GRANULE_CELL_SURVIVAL_PATHWAY	ST_GRANULE_CELL_SURVIVAL_PATHWAY	Details ...	15	-0.346582	-1.62834	0.0453649	0.0785381	1	8396	tags=73%, list=39%, signal=120%
KUNINGER_IGF1_VS_PDGFB_TARGETS_DN	KUNINGER_IGF1_VS_PDGFB_TARGETS_DN	Details ...	20	-0.299504	-1.62739	0.0355731	0.0787779	1	5441	tags=55%, list=25%, signal=73%
WILCOX_RESPONSE_TO_PROGESTERONE_DN	WILCOX_RESPONSE_TO_PROGESTERONE_DN	Details ...	25	-0.275228	-1.62632	0.0298805	0.0790439	1	4450	tags=48%, list=21%, signal=60%
PID_IL1_PATHWAY	PID_IL1_PATHWAY	Details ...	23	-0.283152	-1.6263	0.0323194	0.0789359	1	4240	tags=48%, list=20%, signal=59%
BROWNE_HCMV_INFECTION_10HR_UP	BROWNE_HCMV_INFECTION_10HR_UP	Details ...	42	-0.210452	-1.6253	0.0376569	0.0791878	1	3192	tags=36%, list=15%, signal=42%
KOBAYASHI_EGFR_SIGNALING_24HR_UP	KOBAYASHI_EGFR_SIGNALING_24HR_UP	Details ...	41	-0.217553	-1.62502	0.0505837	0.0791828	1	3227	tags=37%, list=15%, signal=43%
NIKOLSKY_BREAST_CANCER_8Q23_Q24_AMPLICON	NIKOLSKY_BREAST_CANCER_8Q23_Q24_AMPLICON	Details ...	68	-0.168165	-1.62484	0.0433925	0.0791318	1	8487	tags=56%, list=39%, signal=92%
ULE_SPLICING_VIA_NOVA2	ULE_SPLICING_VIA_NOVA2	Details ...	15	-0.34327	-1.62422	0.0350877	0.0792502	1	2683	tags=47%, list=12%, signal=53%
ASTON_MAJOR_DEPRESSIVE_DISORDER_UP	ASTON_MAJOR_DEPRESSIVE_DISORDER_UP	Details ...	28	-0.255539	-1.6233	0.0323887	0.0794903	1	2987	tags=39%, list=14%, signal=46%
WATTEL_AUTONOMOUS_THYROID_ADENOMA_DN	WATTEL_AUTONOMOUS_THYROID_ADENOMA_DN	Details ...	21	-0.29282	-1.62267	0.0535714	0.079632	1	1919	tags=38%, list=9%, signal=42%
MIKKELSEN_NPC_HCP_WITH_H3K27ME3	MIKKELSEN_NPC_HCP_WITH_H3K27ME3	Details ...	148	-0.11194	-1.62158	0.0374753	0.0798939	1	13859	tags=75%, list=64%, signal=206%
HOOI_ST7_TARGETS_DN	HOOI_ST7_TARGETS_DN	Details ...	51	-0.189229	-1.62132	0.0501002	0.0798607	1	9517	tags=63%, list=44%, signal=112%
PEDERSEN_METASTASIS_BY_ERBB2_ISOFORM_7	PEDERSEN_METASTASIS_BY_ERBB2_ISOFORM_7	Details ...	195	-0.0991935	-1.61896	0.0572519	0.0805948	1	6212	tags=38%, list=29%, signal=53%
YAO_TEMPORAL_RESPONSE_TO_PROGESTERONE_CLUSTER_1	YAO_TEMPORAL_RESPONSE_TO_PROGESTERONE_CLUSTER_1	Details ...	33	-0.235	-1.61765	0.0328228	0.0810005	1	4114	tags=42%, list=19%, signal=52%
ODONNELL_TARGETS_OF_MYC_AND_TFRC_UP	ODONNELL_TARGETS_OF_MYC_AND_TFRC_UP	Details ...	27	-0.264788	-1.61656	0.035503	0.0812631	1	3102	tags=41%, list=14%, signal=47%
LEE_AGING_CEREBELLUM_DN	LEE_AGING_CEREBELLUM_DN	Details ...	38	-0.219677	-1.61601	0.0437376	0.081366	1	7803	tags=58%, list=36%, signal=90%
CHARAFE_BREAST_CANCER_BASAL_VS_MESENCHYMAL_UP	CHARAFE_BREAST_CANCER_BASAL_VS_MESENCHYMAL_UP	Details ...	41	-0.214435	-1.61534	0.0314342	0.0815257	1	5940	tags=49%, list=27%, signal=67%
SCIAN_INVERSED_TARGETS_OF_TP53_AND_TP73_DN	SCIAN_INVERSED_TARGETS_OF_TP53_AND_TP73_DN	Details ...	15	-0.351019	-1.61525	0.0360934	0.0814541	1	2515	tags=47%, list=12%, signal=53%
ZHOU_INFLAMMATORY_RESPONSE_FIMA_UP	ZHOU_INFLAMMATORY_RESPONSE_FIMA_UP	Details ...	200	-0.100086	-1.61516	0.0357853	0.0813629	1	5117	tags=34%, list=24%, signal=43%
MIKKELSEN_MCV6_ICP_WITH_H3K4ME3_AND_H3K27ME3	MIKKELSEN_MCV6_ICP_WITH_H3K4ME3_AND_H3K27ME3	Details ...	16	-0.340966	-1.61421	0.0437376	0.0815909	1	6168	tags=63%, list=28%, signal=87%
RICKMAN_TUMOR_DIFFERENTIATED_WELL_VS_MODERATELY_DN	RICKMAN_TUMOR_DIFFERENTIATED_WELL_VS_MODERATELY_DN	Details ...	37	-0.231537	-1.61415	0.0574949	0.0814984	1	3195	tags=38%, list=15%, signal=44%
ZHOU_INFLAMMATORY_RESPONSE_LPS_UP	ZHOU_INFLAMMATORY_RESPONSE_LPS_UP	Details ...	150	-0.114027	-1.61393	0.0311891	0.081463	1	5354	tags=36%, list=25%, signal=47%
RIGGINS_TAMOXIFEN_RESISTANCE_DN	RIGGINS_TAMOXIFEN_RESISTANCE_DN	Details ...	97	-0.140017	-1.61329	0.0287908	0.0815809	1	3910	tags=32%, list=18%, signal=39%
REACTOME_INTEGRIN_CELL_SURFACE_INTERACTIONS	REACTOME_INTEGRIN_CELL_SURFACE_INTERACTIONS	Details ...	46	-0.200554	-1.61229	0.0451745	0.0817774	1	3205	tags=35%, list=15%, signal=41%
MARIADASON_RESPONSE_TO_CURCUMIN_SULINDAC_5	MARIADASON_RESPONSE_TO_CURCUMIN_SULINDAC_5	Details ...	15	-0.33802	-1.60777	0.0466531	0.0834859	1	4243	tags=53%, list=20%, signal=66%
ANASTASSIOU_MULTICANCER_INVASIVENESS_SIGNATURE	ANASTASSIOU_MULTICANCER_INVASIVENESS_SIGNATURE	Details ...	30	-0.245054	-1.60609	0.0521042	0.0841502	1	6262	tags=53%, list=29%, signal=75%
PID_RET_PATHWAY	PID_RET_PATHWAY	Details ...	16	-0.339582	-1.60582	0.0409357	0.0841571	1	6198	tags=63%, list=29%, signal=87%
JIANG_AGING_CEREBRAL_CORTEX_UP	JIANG_AGING_CEREBRAL_CORTEX_UP	Details ...	20	-0.30278	-1.60471	0.0562249	0.0845023	1	5370	tags=55%, list=25%, signal=73%
FONTAINE_FOLLICULAR_THYROID_ADENOMA_UP	FONTAINE_FOLLICULAR_THYROID_ADENOMA_UP	Details ...	40	-0.216469	-1.60452	0.0532544	0.0844656	1	3991	tags=40%, list=18%, signal=49%
REACTOME_REGULATION_OF_WATER_BALANCE_BY_RENAL_AQUAPORINS	REACTOME_REGULATION_OF_WATER_BALANCE_BY_RENAL_AQUAPORINS	Details ...	18	-0.309942	-1.6033	0.0382294	0.0848639	1	7745	tags=67%, list=36%, signal=104%
FERRANDO_T_ALL_WITH_MLL_ENL_FUSION_UP	FERRANDO_T_ALL_WITH_MLL_ENL_FUSION_UP	Details ...	39	-0.214752	-1.60239	0.0545455	0.0851309	1	3138	tags=36%, list=14%, signal=42%
ROESSLER_LIVER_CANCER_METASTASIS_UP	ROESSLER_LIVER_CANCER_METASTASIS_UP	Details ...	76	-0.15967	-1.60072	0.0570265	0.0856803	1	4827	tags=38%, list=22%, signal=49%
GHANDHI_DIRECT_IRRADIATION_DN	GHANDHI_DIRECT_IRRADIATION_DN	Details ...	15	-0.342356	-1.60015	0.0429688	0.0857783	1	4149	tags=53%, list=19%, signal=66%
PID_ENDOTHELIN_PATHWAY	PID_ENDOTHELIN_PATHWAY	Details ...	26	-0.263684	-1.60014	0.0430528	0.0856582	1	9306	tags=69%, list=43%, signal=121%
BONOME_OVARIAN_CANCER_POOR_SURVIVAL_UP	BONOME_OVARIAN_CANCER_POOR_SURVIVAL_UP	Details ...	17	-0.324075	-1.59947	0.0452675	0.0857896	1	7013	tags=65%, list=32%, signal=96%
PID_TAP63_PATHWAY	PID_TAP63_PATHWAY	Details ...	24	-0.269031	-1.59656	0.0572597	0.0868307	1	4114	tags=46%, list=19%, signal=56%
REACTOME_CIRCADIAN_CLOCK	REACTOME_CIRCADIAN_CLOCK	Details ...	27	-0.265475	-1.59516	0.053719	0.0872944	1	4694	tags=48%, list=22%, signal=61%
IWANAGA_CARCINOGENESIS_BY_KRAS_DN	IWANAGA_CARCINOGENESIS_BY_KRAS_DN	Details ...	60	-0.176961	-1.59432	0.0489796	0.0874835	1	4850	tags=40%, list=22%, signal=51%
AMIT_EGF_RESPONSE_60_HELA	AMIT_EGF_RESPONSE_60_HELA	Details ...	24	-0.275913	-1.59382	0.043659	0.0875917	1	3061	tags=42%, list=14%, signal=48%
LABBE_TGFB1_TARGETS_UP	LABBE_TGFB1_TARGETS_UP	Details ...	51	-0.192447	-1.59378	0.0418327	0.0874782	1	1791	tags=27%, list=8%, signal=30%
KUROKAWA_LIVER_CANCER_CHEMOTHERAPY_DN	KUROKAWA_LIVER_CANCER_CHEMOTHERAPY_DN	Details ...	21	-0.295497	-1.59312	0.0549898	0.087621	1	2894	tags=43%, list=13%, signal=49%
LU_IL4_SIGNALING	LU_IL4_SIGNALING	Details ...	50	-0.186701	-1.58908	0.0299145	0.0892145	1	2902	tags=32%, list=13%, signal=37%
TAKEDA_TARGETS_OF_NUP98_HOXA9_FUSION_6HR_UP	TAKEDA_TARGETS_OF_NUP98_HOXA9_FUSION_6HR_UP	Details ...	35	-0.228571	-1.58734	0.040404	0.0898252	1	9306	tags=66%, list=43%, signal=115%
JAZAG_TGFB1_SIGNALING_VIA_SMAD4_UP	JAZAG_TGFB1_SIGNALING_VIA_SMAD4_UP	Details ...	51	-0.187256	-1.58608	0.0454545	0.0902325	1	8709	tags=59%, list=40%, signal=98%
GNATENKO_PLATELET_SIGNATURE	GNATENKO_PLATELET_SIGNATURE	Details ...	21	-0.289406	-1.58564	0.0425532	0.0903031	1	1993	tags=38%, list=9%, signal=42%
MULLIGHAN_NPM1_MUTATED_SIGNATURE_2_UP	MULLIGHAN_NPM1_MUTATED_SIGNATURE_2_UP	Details ...	66	-0.16458	-1.58562	0.0502008	0.0901868	1	4330	tags=36%, list=20%, signal=45%
REACTOME_MAPK_TARGETS_NUCLEAR_EVENTS_MEDIATED_BY_MAP_KINASES	REACTOME_MAPK_TARGETS_NUCLEAR_EVENTS_MEDIATED_BY_MAP_KINASES	Details ...	18	-0.305037	-1.58544	0.0402414	0.0901486	1	5441	tags=56%, list=25%, signal=74%
HADDAD_B_LYMPHOCYTE_PROGENITOR	HADDAD_B_LYMPHOCYTE_PROGENITOR	Details ...	127	-0.118271	-1.58429	0.0506073	0.0904827	1	4112	tags=31%, list=19%, signal=38%
WONG_ENDMETRIUM_CANCER_DN	WONG_ENDMETRIUM_CANCER_DN	Details ...	29	-0.250484	-1.5835	0.045082	0.090665	1	5047	tags=48%, list=23%, signal=63%
ST_GA13_PATHWAY	ST_GA13_PATHWAY	Details ...	17	-0.326007	-1.58334	0.0393701	0.0906102	1	4419	tags=53%, list=20%, signal=66%
JOHANSSON_BRAIN_CANCER_EARLY_VS_LATE_DN	JOHANSSON_BRAIN_CANCER_EARLY_VS_LATE_DN	Details ...	19	-0.308487	-1.58326	0.0443038	0.0905078	1	1307	tags=37%, list=6%, signal=39%
HELLEBREKERS_SILENCED_DURING_TUMOR_ANGIOGENESIS	HELLEBREKERS_SILENCED_DURING_TUMOR_ANGIOGENESIS	Details ...	33	-0.232754	-1.58171	0.0518962	0.0910791	1	4820	tags=45%, list=22%, signal=58%
GOZGIT_ESR1_TARGETS_UP	GOZGIT_ESR1_TARGETS_UP	Details ...	67	-0.16296	-1.58131	0.0423387	0.0911229	1	7809	tags=52%, list=36%, signal=81%
CUI_TCF21_TARGETS_UP	CUI_TCF21_TARGETS_UP	Details ...	17	-0.315073	-1.58114	0.0428571	0.0910626	1	4656	tags=53%, list=21%, signal=67%
DACOSTA_UV_RESPONSE_VIA_ERCC3_TTD_UP	DACOSTA_UV_RESPONSE_VIA_ERCC3_TTD_UP	Details ...	33	-0.236695	-1.58051	0.0502008	0.0911984	1	5392	tags=48%, list=25%, signal=64%
CHYLA_CBFA2T3_TARGETS_DN	CHYLA_CBFA2T3_TARGETS_DN	Details ...	102	-0.135951	-1.577	0.0636183	0.0925807	1	4084	tags=32%, list=19%, signal=40%
AMIT_EGF_RESPONSE_480_HELA	AMIT_EGF_RESPONSE_480_HELA	Details ...	75	-0.154693	-1.57574	0.0487329	0.0929906	1	6491	tags=45%, list=30%, signal=64%
DITTMER_PTHLH_TARGETS_UP	DITTMER_PTHLH_TARGETS_UP	Details ...	63	-0.168516	-1.57516	0.045738	0.0931132	1	4620	tags=38%, list=21%, signal=48%
CROMER_TUMORIGENESIS_UP	CROMER_TUMORIGENESIS_UP	Details ...	25	-0.258158	-1.57513	0.054902	0.0929952	1	1349	tags=32%, list=6%, signal=34%
REACTOME_SIGNALING_BY_ERBB2	REACTOME_SIGNALING_BY_ERBB2	Details ...	47	-0.190605	-1.5748	0.056962	0.0929979	1	7414	tags=53%, list=34%, signal=81%
WIERENGA_STAT5A_TARGETS_UP	WIERENGA_STAT5A_TARGETS_UP	Details ...	88	-0.142756	-1.57212	0.0629771	0.094063	1	2340	tags=25%, list=11%, signal=28%
KASLER_HDAC7_TARGETS_1_UP	KASLER_HDAC7_TARGETS_1_UP	Details ...	116	-0.124088	-1.5716	0.0464646	0.0941635	1	6861	tags=44%, list=32%, signal=64%
SILIGAN_BOUND_BY_EWS_FLT1_FUSION	SILIGAN_BOUND_BY_EWS_FLT1_FUSION	Details ...	19	-0.304114	-1.57062	0.0487805	0.0944797	1	4827	tags=53%, list=22%, signal=68%
SASSON_RESPONSE_TO_FORSKOLIN_DN	SASSON_RESPONSE_TO_FORSKOLIN_DN	Details ...	40	-0.209894	-1.5692	0.0489237	0.0949534	1	6845	tags=52%, list=32%, signal=77%
ZHENG_GLIOBLASTOMA_PLASTICITY_DN	ZHENG_GLIOBLASTOMA_PLASTICITY_DN	Details ...	28	-0.251846	-1.56839	0.0507099	0.0951413	1	6166	tags=54%, list=28%, signal=75%
ROSS_AML_OF_FAB_M7_TYPE	ROSS_AML_OF_FAB_M7_TYPE	Details ...	35	-0.22714	-1.5654	0.0578512	0.0963542	1	3139	tags=37%, list=14%, signal=43%
NAKAYAMA_SOFT_TISSUE_TUMORS_PCA1_DN	NAKAYAMA_SOFT_TISSUE_TUMORS_PCA1_DN	Details ...	28	-0.251339	-1.56399	0.0625	0.0968023	1	3078	tags=39%, list=14%, signal=46%
SMID_BREAST_CANCER_RELAPSE_IN_BONE_UP	SMID_BREAST_CANCER_RELAPSE_IN_BONE_UP	Details ...	36	-0.221818	-1.55878	0.0514403	0.0991691	1	5441	tags=47%, list=25%, signal=63%
ZHONG_RESPONSE_TO_AZACITIDINE_AND_TSA_UP	ZHONG_RESPONSE_TO_AZACITIDINE_AND_TSA_UP	Details ...	78	-0.151303	-1.55663	0.03861	0.0999962	1	2571	tags=27%, list=12%, signal=30%
PEDERSEN_METASTASIS_BY_ERBB2_ISOFORM_4	PEDERSEN_METASTASIS_BY_ERBB2_ISOFORM_4	Details ...	54	-0.18012	-1.55587	0.0632653	0.100209	1	5343	tags=43%, list=25%, signal=56%
DAZARD_UV_RESPONSE_CLUSTER_G6	DAZARD_UV_RESPONSE_CLUSTER_G6	Details ...	84	-0.142325	-1.55514	0.0484211	0.100419	1	6739	tags=45%, list=31%, signal=65%
PID_PS1_PATHWAY	PID_PS1_PATHWAY	Details ...	25	-0.265095	-1.55205	0.0490196	0.10171	1	6405	tags=56%, list=30%, signal=79%
MEDINA_SMARCA4_TARGETS	MEDINA_SMARCA4_TARGETS	Details ...	23	-0.269525	-1.55071	0.0655738	0.102204	1	8308	tags=65%, list=38%, signal=106%
SASAI_RESISTANCE_TO_NEOPLASTIC_TRANSFROMATION	SASAI_RESISTANCE_TO_NEOPLASTIC_TRANSFROMATION	Details ...	24	-0.270617	-1.54894	0.0673267	0.102875	1	1368	tags=33%, list=6%, signal=36%
KEGG_SMALL_CELL_LUNG_CANCER	KEGG_SMALL_CELL_LUNG_CANCER	Details ...	52	-0.1835	-1.54831	0.0527344	0.103021	1	3539	tags=35%, list=16%, signal=41%
LOPES_METHYLATED_IN_COLON_CANCER_DN	LOPES_METHYLATED_IN_COLON_CANCER_DN	Details ...	19	-0.294262	-1.54765	0.07431	0.103183	1	7324	tags=63%, list=34%, signal=95%
KIM_GLIS2_TARGETS_UP	KIM_GLIS2_TARGETS_UP	Details ...	31	-0.2345	-1.54588	0.0562249	0.103888	1	1919	tags=32%, list=9%, signal=35%
BIOCARTA_ALK_PATHWAY	BIOCARTA_ALK_PATHWAY	Details ...	21	-0.27967	-1.5443	0.0623701	0.104489	1	6336	tags=57%, list=29%, signal=81%
RUAN_RESPONSE_TO_TNF_TROGLITAZONE_DN	RUAN_RESPONSE_TO_TNF_TROGLITAZONE_DN	Details ...	26	-0.255759	-1.5442	0.0535714	0.104387	1	7809	tags=62%, list=36%, signal=96%
ASTIER_INTEGRIN_SIGNALING	ASTIER_INTEGRIN_SIGNALING	Details ...	31	-0.233191	-1.54398	0.0391389	0.104372	1	6146	tags=52%, list=28%, signal=72%
REACTOME_DOWNSTREAM_SIGNAL_TRANSDUCTION	REACTOME_DOWNSTREAM_SIGNAL_TRANSDUCTION	Details ...	44	-0.194396	-1.54333	0.0767677	0.104514	1	6146	tags=48%, list=28%, signal=66%
REACTOME_PKB_MEDIATED_EVENTS	REACTOME_PKB_MEDIATED_EVENTS	Details ...	16	-0.325688	-1.54309	0.0596745	0.1045	1	7855	tags=69%, list=36%, signal=108%
MELLMAN_TUT1_TARGETS_DN	MELLMAN_TUT1_TARGETS_DN	Details ...	22	-0.272373	-1.54253	0.0574949	0.104626	1	6917	tags=59%, list=32%, signal=87%
KEGG_GLYCEROLIPID_METABOLISM	KEGG_GLYCEROLIPID_METABOLISM	Details ...	20	-0.288047	-1.54199	0.0557851	0.104729	1	3520	tags=45%, list=16%, signal=54%
MORI_PRE_BI_LYMPHOCYTE_DN	MORI_PRE_BI_LYMPHOCYTE_DN	Details ...	40	-0.205248	-1.54156	0.0645161	0.104814	1	2607	tags=33%, list=12%, signal=37%
MCBRYAN_PUBERTAL_TGFB1_TARGETS_DN	MCBRYAN_PUBERTAL_TGFB1_TARGETS_DN	Details ...	32	-0.230584	-1.54065	0.0481928	0.105113	1	4497	tags=44%, list=21%, signal=55%
MULLIGHAN_NPM1_MUTATED_SIGNATURE_1_UP	MULLIGHAN_NPM1_MUTATED_SIGNATURE_1_UP	Details ...	131	-0.119683	-1.5405	0.0587084	0.105047	1	4541	tags=33%, list=21%, signal=41%
SERVITJA_ISLET_HNF1A_TARGETS_UP	SERVITJA_ISLET_HNF1A_TARGETS_UP	Details ...	68	-0.158162	-1.54025	0.0596708	0.105038	1	2004	tags=25%, list=9%, signal=27%
KEGG_ERBB_SIGNALING_PATHWAY	KEGG_ERBB_SIGNALING_PATHWAY	Details ...	50	-0.185837	-1.53884	0.0545809	0.105596	1	8127	tags=56%, list=37%, signal=89%
RICKMAN_HEAD_AND_NECK_CANCER_E	RICKMAN_HEAD_AND_NECK_CANCER_E	Details ...	24	-0.261122	-1.53788	0.0593047	0.105943	1	6997	tags=58%, list=32%, signal=86%
MCCABE_HOXC6_TARGETS_CANCER_UP	MCCABE_HOXC6_TARGETS_CANCER_UP	Details ...	17	-0.303917	-1.53768	0.0631365	0.105878	1	8726	tags=71%, list=40%, signal=118%
MEISSNER_NPC_HCP_WITH_H3K27ME3	MEISSNER_NPC_HCP_WITH_H3K27ME3	Details ...	32	-0.229143	-1.53605	0.0523139	0.106481	1	13341	tags=84%, list=61%, signal=219%
SHIPP_DLBCL_CURED_VS_FATAL_UP	SHIPP_DLBCL_CURED_VS_FATAL_UP	Details ...	17	-0.310476	-1.53584	0.0619658	0.106452	1	12412	tags=88%, list=57%, signal=206%
ODONNELL_METASTASIS_UP	ODONNELL_METASTASIS_UP	Details ...	31	-0.231462	-1.53378	0.0495049	0.107299	1	7583	tags=58%, list=35%, signal=89%
LEIN_OLIGODENDROCYTE_MARKERS	LEIN_OLIGODENDROCYTE_MARKERS	Details ...	30	-0.235014	-1.53354	0.0622568	0.107267	1	10095	tags=70%, list=47%, signal=131%
GUO_HEX_TARGETS_DN	GUO_HEX_TARGETS_DN	Details ...	33	-0.227075	-1.53305	0.0598456	0.107357	1	4943	tags=45%, list=23%, signal=59%
MARTIN_INTERACT_WITH_HDAC	MARTIN_INTERACT_WITH_HDAC	Details ...	16	-0.317678	-1.53141	0.074	0.108033	1	5317	tags=56%, list=25%, signal=74%
KIM_BIPOLAR_DISORDER_OLIGODENDROCYTE_DENSITY_CORR_DN	KIM_BIPOLAR_DISORDER_OLIGODENDROCYTE_DENSITY_CORR_DN	Details ...	41	-0.200236	-1.52845	0.0418327	0.109313	1	14713	tags=88%, list=68%, signal=272%
HOSHIDA_LIVER_CANCER_SURVIVAL_UP	HOSHIDA_LIVER_CANCER_SURVIVAL_UP	Details ...	32	-0.229443	-1.52751	0.0567515	0.109659	1	2488	tags=34%, list=11%, signal=39%
ST_DIFFERENTIATION_PATHWAY_IN_PC12_CELLS	ST_DIFFERENTIATION_PATHWAY_IN_PC12_CELLS	Details ...	25	-0.258403	-1.52747	0.0567951	0.109552	1	6550	tags=56%, list=30%, signal=80%
REACTOME_LIPID_DIGESTION_MOBILIZATION_AND_TRANSPORT	REACTOME_LIPID_DIGESTION_MOBILIZATION_AND_TRANSPORT	Details ...	19	-0.281392	-1.5246	0.0584677	0.110802	1	3036	tags=42%, list=14%, signal=49%
VANTVEER_BREAST_CANCER_BRCA1_DN	VANTVEER_BREAST_CANCER_BRCA1_DN	Details ...	26	-0.248451	-1.5238	0.0514851	0.111058	1	7133	tags=58%, list=33%, signal=86%
DING_LUNG_CANCER_MUTATED_SIGNIFICANTLY	DING_LUNG_CANCER_MUTATED_SIGNIFICANTLY	Details ...	15	-0.326368	-1.52327	0.0596154	0.111196	1	7388	tags=67%, list=34%, signal=101%
REACTOME_GABA_RECEPTOR_ACTIVATION	REACTOME_GABA_RECEPTOR_ACTIVATION	Details ...	27	-0.252951	-1.52301	0.0674847	0.111168	1	9786	tags=70%, list=45%, signal=128%
IVANOVA_HEMATOPOIESIS_STEM_CELL_LONG_TERM	IVANOVA_HEMATOPOIESIS_STEM_CELL_LONG_TERM	Details ...	136	-0.113621	-1.5228	0.0669371	0.111113	1	4889	tags=34%, list=23%, signal=43%
ZHANG_TARGETS_OF_EWSR1_FLI1_FUSION	ZHANG_TARGETS_OF_EWSR1_FLI1_FUSION	Details ...	38	-0.208486	-1.51921	0.0790514	0.112819	1	5191	tags=45%, list=24%, signal=59%
KEGG_NEUROTROPHIN_SIGNALING_PATHWAY	KEGG_NEUROTROPHIN_SIGNALING_PATHWAY	Details ...	65	-0.162209	-1.51871	0.0656064	0.112911	1	3835	tags=34%, list=18%, signal=41%
VANTVEER_BREAST_CANCER_METASTASIS_UP	VANTVEER_BREAST_CANCER_METASTASIS_UP	Details ...	23	-0.265709	-1.5168	0.0718563	0.113714	1	4618	tags=48%, list=21%, signal=61%
PID_ERBB2_ERBB3_PATHWAY	PID_ERBB2_ERBB3_PATHWAY	Details ...	28	-0.244346	-1.51515	0.0595238	0.11438	1	4779	tags=46%, list=22%, signal=59%
WIERENGA_STAT5A_TARGETS_GROUP1	WIERENGA_STAT5A_TARGETS_GROUP1	Details ...	50	-0.179222	-1.51509	0.0784708	0.114256	1	2630	tags=30%, list=12%, signal=34%
REACTOME_SIGNALING_BY_EGFR_IN_CANCER	REACTOME_SIGNALING_BY_EGFR_IN_CANCER	Details ...	58	-0.169887	-1.51483	0.0657084	0.114231	1	7172	tags=50%, list=33%, signal=74%
GU_PDEF_TARGETS_UP	GU_PDEF_TARGETS_UP	Details ...	38	-0.208335	-1.51024	0.0551181	0.116416	1	6336	tags=50%, list=29%, signal=71%
REACTOME_APOPTOTIC_CLEAVAGE_OF_CELLULAR_PROTEINS	REACTOME_APOPTOTIC_CLEAVAGE_OF_CELLULAR_PROTEINS	Details ...	16	-0.317465	-1.50953	0.0711462	0.116635	1	2610	tags=44%, list=12%, signal=50%
TONKS_TARGETS_OF_RUNX1_RUNX1T1_FUSION_ERYTHROCYTE_UP	TONKS_TARGETS_OF_RUNX1_RUNX1T1_FUSION_ERYTHROCYTE_UP	Details ...	68	-0.154736	-1.50931	0.0559846	0.116585	1	483	tags=18%, list=2%, signal=18%
WANG_CLIM2_TARGETS_UP	WANG_CLIM2_TARGETS_UP	Details ...	118	-0.119106	-1.50789	0.0684647	0.117154	1	4601	tags=33%, list=21%, signal=42%
NAKAJIMA_MAST_CELL	NAKAJIMA_MAST_CELL	Details ...	19	-0.281577	-1.50782	0.0632411	0.117029	1	3032	tags=42%, list=14%, signal=49%
SCHAEFFER_PROSTATE_DEVELOPMENT_12HR_UP	SCHAEFFER_PROSTATE_DEVELOPMENT_12HR_UP	Details ...	56	-0.171939	-1.50764	0.066	0.116962	1	4803	tags=39%, list=22%, signal=50%
ROME_INSULIN_TARGETS_IN_MUSCLE_DN	ROME_INSULIN_TARGETS_IN_MUSCLE_DN	Details ...	91	-0.132933	-1.50732	0.0776892	0.116975	1	6188	tags=42%, list=29%, signal=58%
BRUINS_UVC_RESPONSE_VIA_TP53_GROUP_C	BRUINS_UVC_RESPONSE_VIA_TP53_GROUP_C	Details ...	48	-0.180169	-1.50707	0.0688976	0.116946	1	5140	tags=42%, list=24%, signal=54%
HUTTMANN_B_CLL_POOR_SURVIVAL_DN	HUTTMANN_B_CLL_POOR_SURVIVAL_DN	Details ...	21	-0.272102	-1.50702	0.064833	0.116814	1	8566	tags=67%, list=39%, signal=110%
BIOCARTA_TNFR1_PATHWAY	BIOCARTA_TNFR1_PATHWAY	Details ...	20	-0.276602	-1.50634	0.0590551	0.117036	1	7022	tags=60%, list=32%, signal=89%
TURASHVILI_BREAST_DUCTAL_CARCINOMA_VS_LOBULAR_NORMAL_DN	TURASHVILI_BREAST_DUCTAL_CARCINOMA_VS_LOBULAR_NORMAL_DN	Details ...	24	-0.263591	-1.5063	0.0561122	0.116913	1	3328	tags=42%, list=15%, signal=49%
ASTON_MAJOR_DEPRESSIVE_DISORDER_DN	ASTON_MAJOR_DEPRESSIVE_DISORDER_DN	Details ...	71	-0.154914	-1.50586	0.0657371	0.116967	1	10095	tags=62%, list=47%, signal=116%
PLASARI_TGFB1_TARGETS_10HR_UP	PLASARI_TGFB1_TARGETS_10HR_UP	Details ...	90	-0.136137	-1.50525	0.0717213	0.117132	1	4050	tags=32%, list=19%, signal=39%
MCDOWELL_ACUTE_LUNG_INJURY_DN	MCDOWELL_ACUTE_LUNG_INJURY_DN	Details ...	18	-0.292488	-1.50466	0.0793651	0.117304	1	5713	tags=56%, list=26%, signal=75%
RODRIGUES_NTN1_AND_DCC_TARGETS	RODRIGUES_NTN1_AND_DCC_TARGETS	Details ...	15	-0.325685	-1.50155	0.0613861	0.11877	1	1618	tags=40%, list=7%, signal=43%
REACTOME_G_ALPHA_S_SIGNALLING_EVENTS	REACTOME_G_ALPHA_S_SIGNALLING_EVENTS	Details ...	51	-0.183312	-1.50151	0.0916667	0.118633	1	15600	tags=90%, list=72%, signal=320%
HARRIS_BRAIN_CANCER_PROGENITORS	HARRIS_BRAIN_CANCER_PROGENITORS	Details ...	18	-0.291588	-1.50018	0.0725806	0.119254	1	9348	tags=72%, list=43%, signal=127%
CHEMELLO_SOLEUS_VS_EDL_MYOFIBERS_UP	CHEMELLO_SOLEUS_VS_EDL_MYOFIBERS_UP	Details ...	15	-0.325288	-1.4998	0.0740741	0.119271	1	4519	tags=53%, list=21%, signal=67%
SUBTIL_PROGESTIN_TARGETS	SUBTIL_PROGESTIN_TARGETS	Details ...	26	-0.245062	-1.49967	0.0653061	0.119192	1	1366	tags=31%, list=6%, signal=33%
GRADE_COLON_VS_RECTAL_CANCER_DN	GRADE_COLON_VS_RECTAL_CANCER_DN	Details ...	21	-0.268457	-1.49945	0.0761905	0.119163	1	5546	tags=52%, list=26%, signal=70%
CHESLER_BRAIN_QTL_CIS	CHESLER_BRAIN_QTL_CIS	Details ...	39	-0.201817	-1.49914	0.0710059	0.119192	1	5643	tags=46%, list=26%, signal=62%
YAGI_AML_WITH_T_9_11_TRANSLOCATION	YAGI_AML_WITH_T_9_11_TRANSLOCATION	Details ...	64	-0.158254	-1.49874	0.0611855	0.11926	1	4713	tags=38%, list=22%, signal=48%
BROWNE_HCMV_INFECTION_18HR_DN	BROWNE_HCMV_INFECTION_18HR_DN	Details ...	88	-0.135779	-1.49763	0.0622568	0.119669	1	7914	tags=50%, list=36%, signal=78%
KONDO_PROSTATE_CANCER_WITH_H3K27ME3	KONDO_PROSTATE_CANCER_WITH_H3K27ME3	Details ...	70	-0.14886	-1.49668	0.0554493	0.120029	1	9798	tags=60%, list=45%, signal=109%
IKEDA_MIR1_TARGETS_UP	IKEDA_MIR1_TARGETS_UP	Details ...	26	-0.247019	-1.49643	0.0757895	0.120012	1	4661	tags=46%, list=21%, signal=59%
STEIN_ESRRA_TARGETS_RESPONSIVE_TO_ESTROGEN_DN	STEIN_ESRRA_TARGETS_RESPONSIVE_TO_ESTROGEN_DN	Details ...	30	-0.228805	-1.49625	0.0882353	0.119988	1	6614	tags=53%, list=30%, signal=77%
BURTON_ADIPOGENESIS_8	BURTON_ADIPOGENESIS_8	Details ...	44	-0.194069	-1.49612	0.0787879	0.119892	1	4674	tags=41%, list=22%, signal=52%
KONDO_EZH2_TARGETS	KONDO_EZH2_TARGETS	Details ...	108	-0.125486	-1.49463	0.0661157	0.120543	1	6532	tags=43%, list=30%, signal=61%
CHEBOTAEV_GR_TARGETS_DN	CHEBOTAEV_GR_TARGETS_DN	Details ...	49	-0.177271	-1.49446	0.0545455	0.120461	1	10331	tags=65%, list=48%, signal=124%
NAKAMURA_ADIPOGENESIS_EARLY_DN	NAKAMURA_ADIPOGENESIS_EARLY_DN	Details ...	18	-0.292241	-1.49443	0.0705645	0.120334	1	10539	tags=78%, list=49%, signal=151%
CHEMNITZ_RESPONSE_TO_PROSTAGLANDIN_E2_DN	CHEMNITZ_RESPONSE_TO_PROSTAGLANDIN_E2_DN	Details ...	172	-0.0976872	-1.49334	0.0518672	0.120754	1	5466	tags=35%, list=25%, signal=46%
BIOCARTA_AGR_PATHWAY	BIOCARTA_AGR_PATHWAY	Details ...	20	-0.280003	-1.49323	0.0536779	0.120657	1	4779	tags=50%, list=22%, signal=64%
MIKKELSEN_ES_ICP_WITH_H3K4ME3	MIKKELSEN_ES_ICP_WITH_H3K4ME3	Details ...	326	-0.072089	-1.49276	0.0750988	0.120774	1	6712	tags=38%, list=31%, signal=54%
ZHANG_ANTIVIRAL_RESPONSE_TO_RIBAVIRIN_DN	ZHANG_ANTIVIRAL_RESPONSE_TO_RIBAVIRIN_DN	Details ...	22	-0.261854	-1.492	0.0633663	0.120998	1	8131	tags=64%, list=37%, signal=102%
GAVIN_FOXP3_TARGETS_CLUSTER_P2	GAVIN_FOXP3_TARGETS_CLUSTER_P2	Details ...	34	-0.215134	-1.4898	0.060241	0.122043	1	8102	tags=59%, list=37%, signal=94%
HAMAI_APOPTOSIS_VIA_TRAIL_DN	HAMAI_APOPTOSIS_VIA_TRAIL_DN	Details ...	72	-0.152456	-1.48968	0.0828283	0.121976	1	2128	tags=25%, list=10%, signal=28%
KEGG_RENAL_CELL_CARCINOMA	KEGG_RENAL_CELL_CARCINOMA	Details ...	40	-0.201121	-1.48892	0.0698152	0.122225	1	3781	tags=38%, list=17%, signal=45%
BIOCARTA_FMLP_PATHWAY	BIOCARTA_FMLP_PATHWAY	Details ...	15	-0.325823	-1.48833	0.100971	0.122376	1	8846	tags=73%, list=41%, signal=124%
HUPER_BREAST_BASAL_VS_LUMINAL_DN	HUPER_BREAST_BASAL_VS_LUMINAL_DN	Details ...	20	-0.272207	-1.48803	0.0684932	0.122394	1	1694	tags=35%, list=8%, signal=38%
KUMAR_PATHOGEN_LOAD_BY_MACROPHAGES	KUMAR_PATHOGEN_LOAD_BY_MACROPHAGES	Details ...	131	-0.110839	-1.48799	0.0773585	0.122267	1	7878	tags=47%, list=36%, signal=74%
LIN_MELANOMA_COPY_NUMBER_UP	LIN_MELANOMA_COPY_NUMBER_UP	Details ...	45	-0.185584	-1.48721	0.077551	0.122524	1	7071	tags=51%, list=33%, signal=76%
LUI_THYROID_CANCER_CLUSTER_1	LUI_THYROID_CANCER_CLUSTER_1	Details ...	25	-0.244082	-1.48568	0.0821355	0.123165	1	1654	tags=32%, list=8%, signal=35%
CLIMENT_BREAST_CANCER_COPY_NUMBER_UP	CLIMENT_BREAST_CANCER_COPY_NUMBER_UP	Details ...	15	-0.321985	-1.48529	0.0846774	0.123218	1	7483	tags=67%, list=34%, signal=102%
PID_FRA_PATHWAY	PID_FRA_PATHWAY	Details ...	18	-0.293725	-1.48476	0.082218	0.123362	1	4481	tags=50%, list=21%, signal=63%
JIANG_AGING_HYPOTHALAMUS_DN	JIANG_AGING_HYPOTHALAMUS_DN	Details ...	15	-0.310656	-1.4842	0.0769231	0.123501	1	3390	tags=47%, list=16%, signal=55%
REACTOME_SIGNALING_BY_NOTCH	REACTOME_SIGNALING_BY_NOTCH	Details ...	54	-0.171029	-1.48342	0.0878906	0.123788	1	5138	tags=41%, list=24%, signal=53%
LIU_TARGETS_OF_VMYB_VS_CMYB_DN	LIU_TARGETS_OF_VMYB_VS_CMYB_DN	Details ...	18	-0.292541	-1.4834	0.0841487	0.123648	1	6917	tags=61%, list=32%, signal=90%
MCCLUNG_COCAINE_REWARD_5D	MCCLUNG_COCAINE_REWARD_5D	Details ...	32	-0.220663	-1.48167	0.0698152	0.124415	1	4034	tags=41%, list=19%, signal=50%
BROWNE_HCMV_INFECTION_6HR_DN	BROWNE_HCMV_INFECTION_6HR_DN	Details ...	84	-0.13912	-1.48038	0.0673469	0.124973	1	4484	tags=35%, list=21%, signal=43%
DAIRKEE_TERT_TARGETS_DN	DAIRKEE_TERT_TARGETS_DN	Details ...	62	-0.162675	-1.47884	0.0761523	0.125672	1	9428	tags=60%, list=43%, signal=105%
HALLMARK_APICAL_SURFACE	HALLMARK_APICAL_SURFACE	Details ...	17	-0.300642	-1.47824	0.0804829	0.12585	1	8797	tags=71%, list=41%, signal=119%
LIM_MAMMARY_LUMINAL_MATURE_UP	LIM_MAMMARY_LUMINAL_MATURE_UP	Details ...	56	-0.169022	-1.47717	0.0761523	0.126331	1	6803	tags=48%, list=31%, signal=70%
DAZARD_RESPONSE_TO_UV_SCC_DN	DAZARD_RESPONSE_TO_UV_SCC_DN	Details ...	69	-0.152188	-1.47532	0.0896414	0.127238	1	7085	tags=48%, list=33%, signal=71%
GRAHAM_CML_QUIESCENT_VS_NORMAL_DIVIDING_UP	GRAHAM_CML_QUIESCENT_VS_NORMAL_DIVIDING_UP	Details ...	19	-0.282626	-1.47423	0.0740741	0.127727	1	4151	tags=47%, list=19%, signal=59%
BIOCARTA_MAPK_PATHWAY	BIOCARTA_MAPK_PATHWAY	Details ...	49	-0.175166	-1.47401	0.0843137	0.127703	1	5064	tags=41%, list=23%, signal=53%
MARCHINI_TRABECTEDIN_RESISTANCE_DN	MARCHINI_TRABECTEDIN_RESISTANCE_DN	Details ...	23	-0.256064	-1.47294	0.0916031	0.12821	1	4827	tags=48%, list=22%, signal=61%
REACTOME_SIGNALLING_BY_NGF	REACTOME_SIGNALLING_BY_NGF	Details ...	100	-0.125331	-1.47111	0.0641822	0.129056	1	5755	tags=39%, list=27%, signal=53%
LEE_METASTASIS_AND_ALTERNATIVE_SPLICING_UP	LEE_METASTASIS_AND_ALTERNATIVE_SPLICING_UP	Details ...	37	-0.203632	-1.47092	0.092	0.128991	1	3213	tags=35%, list=15%, signal=41%
NAGASHIMA_NRG1_SIGNALING_DN	NAGASHIMA_NRG1_SIGNALING_DN	Details ...	21	-0.26615	-1.46886	0.0821355	0.130024	1	4563	tags=48%, list=21%, signal=60%
PID_AJDISS_2PATHWAY	PID_AJDISS_2PATHWAY	Details ...	22	-0.259589	-1.46658	0.0897196	0.131126	1	6208	tags=55%, list=29%, signal=76%
SERVITJA_ISLET_HNF1A_TARGETS_DN	SERVITJA_ISLET_HNF1A_TARGETS_DN	Details ...	46	-0.181518	-1.46529	0.0910973	0.131709	1	5975	tags=46%, list=28%, signal=63%
SAGIV_CD24_TARGETS_DN	SAGIV_CD24_TARGETS_DN	Details ...	19	-0.277619	-1.46397	0.0854871	0.132322	1	6543	tags=58%, list=30%, signal=83%
CHIANG_LIVER_CANCER_SUBCLASS_UNANNOTATED_UP	CHIANG_LIVER_CANCER_SUBCLASS_UNANNOTATED_UP	Details ...	38	-0.200515	-1.46336	0.0896414	0.132506	1	3651	tags=37%, list=17%, signal=44%
PID_P53_DOWNSTREAM_PATHWAY	PID_P53_DOWNSTREAM_PATHWAY	Details ...	72	-0.148573	-1.4627	0.0893536	0.132719	1	4321	tags=35%, list=20%, signal=43%
PID_CASPASE_PATHWAY	PID_CASPASE_PATHWAY	Details ...	26	-0.238234	-1.46173	0.0940695	0.133151	1	4017	tags=42%, list=19%, signal=52%
REACTOME_PRE_NOTCH_EXPRESSION_AND_PROCESSING	REACTOME_PRE_NOTCH_EXPRESSION_AND_PROCESSING	Details ...	24	-0.258907	-1.46164	0.0932039	0.133058	1	7045	tags=58%, list=32%, signal=86%
CROMER_METASTASIS_DN	CROMER_METASTASIS_DN	Details ...	32	-0.220457	-1.4611	0.0843373	0.133193	1	7428	tags=56%, list=34%, signal=85%
REACTOME_NGF_SIGNALLING_VIA_TRKA_FROM_THE_PLASMA_MEMBRANE	REACTOME_NGF_SIGNALLING_VIA_TRKA_FROM_THE_PLASMA_MEMBRANE	Details ...	64	-0.154263	-1.45843	0.0880626	0.134514	1	7172	tags=48%, list=33%, signal=72%
AMIT_EGF_RESPONSE_120_HELA	AMIT_EGF_RESPONSE_120_HELA	Details ...	34	-0.211751	-1.45805	0.0766129	0.134561	1	2433	tags=32%, list=11%, signal=36%
BURTON_ADIPOGENESIS_PEAK_AT_16HR	BURTON_ADIPOGENESIS_PEAK_AT_16HR	Details ...	25	-0.238966	-1.45656	0.0880626	0.135253	1	4368	tags=44%, list=20%, signal=55%
GAUSSMANN_MLL_AF4_FUSION_TARGETS_C_UP	GAUSSMANN_MLL_AF4_FUSION_TARGETS_C_UP	Details ...	93	-0.12773	-1.45434	0.0758197	0.136369	1	3540	tags=29%, list=16%, signal=35%
BASSO_CD40_SIGNALING_DN	BASSO_CD40_SIGNALING_DN	Details ...	33	-0.209015	-1.45397	0.0800781	0.13646	1	1390	tags=27%, list=6%, signal=29%
PID_TNF_PATHWAY	PID_TNF_PATHWAY	Details ...	30	-0.221451	-1.45345	0.0833333	0.136605	1	4604	tags=43%, list=21%, signal=55%
FRASOR_TAMOXIFEN_RESPONSE_UP	FRASOR_TAMOXIFEN_RESPONSE_UP	Details ...	25	-0.240074	-1.45191	0.0810277	0.137335	1	4344	tags=44%, list=20%, signal=55%
PENG_GLUTAMINE_DEPRIVATION_UP	PENG_GLUTAMINE_DEPRIVATION_UP	Details ...	26	-0.238558	-1.45138	0.0885827	0.137485	1	6513	tags=54%, list=30%, signal=77%
WU_SILENCED_BY_METHYLATION_IN_BLADDER_CANCER	WU_SILENCED_BY_METHYLATION_IN_BLADDER_CANCER	Details ...	26	-0.24071	-1.45091	0.102767	0.137575	1	3129	tags=38%, list=14%, signal=45%
REACTOME_CELL_DEATH_SIGNALLING_VIA_NRAGE_NRIF_AND_NADE	REACTOME_CELL_DEATH_SIGNALLING_VIA_NRAGE_NRIF_AND_NADE	Details ...	26	-0.235035	-1.44816	0.0846774	0.139051	1	5755	tags=50%, list=27%, signal=68%
VANDESLUIS_COMMD1_TARGETS_GROUP_3_DN	VANDESLUIS_COMMD1_TARGETS_GROUP_3_DN	Details ...	15	-0.315712	-1.44729	0.112224	0.139396	1	7619	tags=67%, list=35%, signal=103%
BOYLAN_MULTIPLE_MYELOMA_C_UP	BOYLAN_MULTIPLE_MYELOMA_C_UP	Details ...	30	-0.223496	-1.44607	0.0792079	0.139972	1	6729	tags=53%, list=31%, signal=77%
WONG_IFNA2_RESISTANCE_DN	WONG_IFNA2_RESISTANCE_DN	Details ...	18	-0.290127	-1.44539	0.0985916	0.140213	1	4559	tags=50%, list=21%, signal=63%
PASINI_SUZ12_TARGETS_UP	PASINI_SUZ12_TARGETS_UP	Details ...	53	-0.165939	-1.44484	0.0807453	0.140403	1	1731	tags=25%, list=8%, signal=27%
BIOCARTA_WNT_PATHWAY	BIOCARTA_WNT_PATHWAY	Details ...	15	-0.308183	-1.44312	0.0848485	0.141287	1	6336	tags=60%, list=29%, signal=85%
REACTOME_NRAGE_SIGNALS_DEATH_THROUGH_JNK	REACTOME_NRAGE_SIGNALS_DEATH_THROUGH_JNK	Details ...	17	-0.292606	-1.44303	0.0862745	0.141188	1	5143	tags=53%, list=24%, signal=69%
GAUSSMANN_MLL_AF4_FUSION_TARGETS_G_UP	GAUSSMANN_MLL_AF4_FUSION_TARGETS_G_UP	Details ...	106	-0.123096	-1.44233	0.107216	0.141445	1	11260	tags=64%, list=52%, signal=133%
URS_ADIPOCYTE_DIFFERENTIATION_DN	URS_ADIPOCYTE_DIFFERENTIATION_DN	Details ...	15	-0.311597	-1.44198	0.092	0.141485	1	6262	tags=60%, list=29%, signal=84%
FRIDMAN_IMMORTALIZATION_DN	FRIDMAN_IMMORTALIZATION_DN	Details ...	16	-0.294604	-1.44113	0.0894855	0.141855	1	7173	tags=63%, list=33%, signal=93%
REACTOME_NEUROTRANSMITTER_RECEPTOR_BINDING_AND_DOWNSTREAM_TRANSMISSION_IN_THE_POSTSYNAPTIC_CELL	REACTOME_NEUROTRANSMITTER_RECEPTOR_BINDING_AND_DOWNSTREAM_TRANSMISSION_IN_THE_POSTSYNAPTIC_CELL	Details ...	59	-0.163435	-1.44081	0.0984252	0.141874	1	10437	tags=64%, list=48%, signal=124%
BECKER_TAMOXIFEN_RESISTANCE_UP	BECKER_TAMOXIFEN_RESISTANCE_UP	Details ...	20	-0.259839	-1.43982	0.0772277	0.142302	1	5216	tags=50%, list=24%, signal=66%
YAGI_AML_SURVIVAL	YAGI_AML_SURVIVAL	Details ...	72	-0.143564	-1.43911	0.0862423	0.142558	1	4128	tags=33%, list=19%, signal=41%
TSENG_IRS1_TARGETS_DN	TSENG_IRS1_TARGETS_DN	Details ...	60	-0.154664	-1.43858	0.0882957	0.142693	1	6417	tags=45%, list=30%, signal=64%
BRUINS_UVC_RESPONSE_VIA_TP53_GROUP_D	BRUINS_UVC_RESPONSE_VIA_TP53_GROUP_D	Details ...	114	-0.11619	-1.43815	0.0988372	0.142802	1	3583	tags=28%, list=17%, signal=33%
REACTOME_SIGNALING_BY_FGFR_MUTANTS	REACTOME_SIGNALING_BY_FGFR_MUTANTS	Details ...	28	-0.234491	-1.43497	0.113131	0.144575	1	3443	tags=39%, list=16%, signal=47%
GUILLAUMOND_KLF10_TARGETS_DN	GUILLAUMOND_KLF10_TARGETS_DN	Details ...	16	-0.302112	-1.43139	0.0875486	0.146683	1	1587	tags=38%, list=7%, signal=40%
PID_NOTCH_PATHWAY	PID_NOTCH_PATHWAY	Details ...	29	-0.22445	-1.43103	0.0795229	0.146726	1	5611	tags=48%, list=26%, signal=65%
PID_FOXO_PATHWAY	PID_FOXO_PATHWAY	Details ...	27	-0.23113	-1.42996	0.0948454	0.147215	1	7045	tags=56%, list=32%, signal=82%
GAUSSMANN_MLL_AF4_FUSION_TARGETS_A_DN	GAUSSMANN_MLL_AF4_FUSION_TARGETS_A_DN	Details ...	45	-0.178991	-1.42925	0.0818713	0.147454	1	9142	tags=60%, list=42%, signal=103%
SAKAI_CHRONIC_HEPATITIS_VS_LIVER_CANCER_DN	SAKAI_CHRONIC_HEPATITIS_VS_LIVER_CANCER_DN	Details ...	20	-0.264299	-1.42913	0.086444	0.147352	1	6204	tags=55%, list=29%, signal=77%
SCHLESINGER_METHYLATED_DE_NOVO_IN_CANCER	SCHLESINGER_METHYLATED_DE_NOVO_IN_CANCER	Details ...	38	-0.197441	-1.42865	0.0836576	0.14751	1	10568	tags=68%, list=49%, signal=133%
OHGUCHI_LIVER_HNF4A_TARGETS_DN	OHGUCHI_LIVER_HNF4A_TARGETS_DN	Details ...	67	-0.149309	-1.4222	0.086	0.151331	1	5514	tags=40%, list=25%, signal=54%
CROMER_METASTASIS_UP	CROMER_METASTASIS_UP	Details ...	35	-0.202493	-1.41878	0.0851485	0.153334	1	3053	tags=34%, list=14%, signal=40%
BIOCARTA_IL1R_PATHWAY	BIOCARTA_IL1R_PATHWAY	Details ...	18	-0.280938	-1.41837	0.116424	0.153426	1	3553	tags=44%, list=16%, signal=53%
WENDT_COHESIN_TARGETS_UP	WENDT_COHESIN_TARGETS_UP	Details ...	19	-0.271851	-1.41718	0.114173	0.154022	1	6668	tags=58%, list=31%, signal=84%
CROMER_TUMORIGENESIS_DN	CROMER_TUMORIGENESIS_DN	Details ...	18	-0.280807	-1.41655	0.10148	0.154243	1	4761	tags=50%, list=22%, signal=64%
ABE_VEGFA_TARGETS_30MIN	ABE_VEGFA_TARGETS_30MIN	Details ...	16	-0.293275	-1.41512	0.107784	0.15496	1	5846	tags=56%, list=27%, signal=77%
GERHOLD_ADIPOGENESIS_UP	GERHOLD_ADIPOGENESIS_UP	Details ...	23	-0.247373	-1.41325	0.0947581	0.15601	1	3129	tags=39%, list=14%, signal=46%
CHENG_IMPRINTED_BY_ESTRADIOL	CHENG_IMPRINTED_BY_ESTRADIOL	Details ...	55	-0.162929	-1.41298	0.108527	0.156008	1	6336	tags=45%, list=29%, signal=64%
PID_PI3K_PLC_TRK_PATHWAY	PID_PI3K_PLC_TRK_PATHWAY	Details ...	19	-0.26935	-1.41159	0.0966469	0.156753	1	3297	tags=42%, list=15%, signal=50%
DACOSTA_UV_RESPONSE_VIA_ERCC3_TTD_DN	DACOSTA_UV_RESPONSE_VIA_ERCC3_TTD_DN	Details ...	50	-0.168148	-1.41149	0.111546	0.156628	1	8076	tags=54%, list=37%, signal=86%
XU_GH1_AUTOCRINE_TARGETS_DN	XU_GH1_AUTOCRINE_TARGETS_DN	Details ...	59	-0.154541	-1.40719	0.11002	0.159282	1	7688	tags=51%, list=35%, signal=79%
CREIGHTON_AKT1_SIGNALING_VIA_MTOR_UP	CREIGHTON_AKT1_SIGNALING_VIA_MTOR_UP	Details ...	20	-0.261069	-1.40624	0.102881	0.159711	1	6274	tags=55%, list=29%, signal=77%
LEE_TARGETS_OF_PTCH1_AND_SUFU_UP	LEE_TARGETS_OF_PTCH1_AND_SUFU_UP	Details ...	30	-0.208785	-1.40533	0.115464	0.160121	1	1986	tags=30%, list=9%, signal=33%
EHLERS_ANEUPLOIDY_UP	EHLERS_ANEUPLOIDY_UP	Details ...	26	-0.234744	-1.40014	0.109344	0.163418	1	7430	tags=58%, list=34%, signal=88%
REACTOME_G_ALPHA_Q_SIGNALLING_EVENTS	REACTOME_G_ALPHA_Q_SIGNALLING_EVENTS	Details ...	76	-0.136087	-1.39774	0.118908	0.164866	1	15327	tags=84%, list=71%, signal=286%
COWLING_MYCN_TARGETS	COWLING_MYCN_TARGETS	Details ...	17	-0.28066	-1.39713	0.113244	0.165068	1	6678	tags=59%, list=31%, signal=85%
PID_HIF1_TFPATHWAY	PID_HIF1_TFPATHWAY	Details ...	28	-0.216363	-1.39556	0.0992366	0.165952	1	3061	tags=36%, list=14%, signal=42%
BROWNE_HCMV_INFECTION_12HR_DN	BROWNE_HCMV_INFECTION_12HR_DN	Details ...	52	-0.164688	-1.39004	0.101761	0.16955	1	8535	tags=56%, list=39%, signal=92%
KEGG_STARCH_AND_SUCROSE_METABOLISM	KEGG_STARCH_AND_SUCROSE_METABOLISM	Details ...	18	-0.273356	-1.38992	0.123506	0.169457	1	1307	tags=33%, list=6%, signal=35%
REACTOME_G_ALPHA_I_SIGNALLING_EVENTS	REACTOME_G_ALPHA_I_SIGNALLING_EVENTS	Details ...	69	-0.143281	-1.38787	0.120792	0.170684	1	14823	tags=83%, list=68%, signal=260%
PID_FGF_PATHWAY	PID_FGF_PATHWAY	Details ...	35	-0.195835	-1.38374	0.134576	0.173321	1	3817	tags=37%, list=18%, signal=45%
HALLMARK_NOTCH_SIGNALING	HALLMARK_NOTCH_SIGNALING	Details ...	19	-0.261147	-1.38098	0.107632	0.1751	1	6900	tags=58%, list=32%, signal=85%
REACTOME_PHASE1_FUNCTIONALIZATION_OF_COMPOUNDS	REACTOME_PHASE1_FUNCTIONALIZATION_OF_COMPOUNDS	Details ...	19	-0.264974	-1.37706	0.111776	0.177669	1	11384	tags=79%, list=52%, signal=166%
PARK_HSC_MARKERS	PARK_HSC_MARKERS	Details ...	21	-0.254891	-1.37545	0.138554	0.178577	1	7906	tags=62%, list=36%, signal=97%
HOFMANN_CELL_LYMPHOMA_DN	HOFMANN_CELL_LYMPHOMA_DN	Details ...	21	-0.252861	-1.37531	0.1167	0.178482	1	6917	tags=57%, list=32%, signal=84%
CASORELLI_APL_SECONDARY_VS_DE_NOVO_UP	CASORELLI_APL_SECONDARY_VS_DE_NOVO_UP	Details ...	18	-0.266797	-1.37118	0.117978	0.181285	1	7475	tags=61%, list=34%, signal=93%
KEGG_ENDOCYTOSIS	KEGG_ENDOCYTOSIS	Details ...	86	-0.125402	-1.37111	0.129897	0.181137	1	5111	tags=36%, list=24%, signal=47%
KRIEG_HYPOXIA_VIA_KDM3A	KRIEG_HYPOXIA_VIA_KDM3A	Details ...	24	-0.234748	-1.37097	0.123753	0.181041	1	3953	tags=42%, list=18%, signal=51%
REACTOME_INTEGRATION_OF_ENERGY_METABOLISM	REACTOME_INTEGRATION_OF_ENERGY_METABOLISM	Details ...	62	-0.142781	-1.37005	0.117063	0.181516	1	7759	tags=50%, list=36%, signal=78%
HENDRICKS_SMARCA4_TARGETS_DN	HENDRICKS_SMARCA4_TARGETS_DN	Details ...	21	-0.249446	-1.3694	0.148594	0.181813	1	9057	tags=67%, list=42%, signal=114%
KIM_MYCN_AMPLIFICATION_TARGETS_UP	KIM_MYCN_AMPLIFICATION_TARGETS_UP	Details ...	45	-0.173442	-1.36894	0.119522	0.181902	1	8298	tags=56%, list=38%, signal=90%
LIEN_BREAST_CARCINOMA_METAPLASTIC_VS_DUCTAL_UP	LIEN_BREAST_CARCINOMA_METAPLASTIC_VS_DUCTAL_UP	Details ...	38	-0.1856	-1.36441	0.130522	0.185005	1	3974	tags=37%, list=18%, signal=45%
LEE_LIVER_CANCER_E2F1_UP	LEE_LIVER_CANCER_E2F1_UP	Details ...	24	-0.234119	-1.36407	0.126733	0.185081	1	1255	tags=29%, list=6%, signal=31%
NOJIMA_SFRP2_TARGETS_UP	NOJIMA_SFRP2_TARGETS_UP	Details ...	16	-0.28066	-1.36257	0.121457	0.185959	1	2052	tags=38%, list=9%, signal=41%
BROWNE_HCMV_INFECTION_16HR_DN	BROWNE_HCMV_INFECTION_16HR_DN	Details ...	36	-0.190423	-1.36241	0.12426	0.185878	1	3108	tags=33%, list=14%, signal=39%
TAKEDA_TARGETS_OF_NUP98_HOXA9_FUSION_16D_DN	TAKEDA_TARGETS_OF_NUP98_HOXA9_FUSION_16D_DN	Details ...	45	-0.166704	-1.36241	0.134576	0.185674	1	9408	tags=60%, list=43%, signal=106%
BREDEMEYER_RAG_SIGNALING_NOT_VIA_ATM_DN	BREDEMEYER_RAG_SIGNALING_NOT_VIA_ATM_DN	Details ...	25	-0.226169	-1.36198	0.129771	0.185766	1	5513	tags=48%, list=25%, signal=64%
CHANG_IMMORTALIZED_BY_HPV31_UP	CHANG_IMMORTALIZED_BY_HPV31_UP	Details ...	43	-0.175299	-1.35857	0.131737	0.188148	1	7809	tags=53%, list=36%, signal=83%
PID_CDC42_REG_PATHWAY	PID_CDC42_REG_PATHWAY	Details ...	18	-0.267982	-1.3582	0.112903	0.188263	1	5039	tags=50%, list=23%, signal=65%
SABATES_COLORECTAL_ADENOMA_DN	SABATES_COLORECTAL_ADENOMA_DN	Details ...	101	-0.112695	-1.3562	0.125749	0.189632	1	13032	tags=71%, list=60%, signal=178%
ASGHARZADEH_NEUROBLASTOMA_POOR_SURVIVAL_DN	ASGHARZADEH_NEUROBLASTOMA_POOR_SURVIVAL_DN	Details ...	20	-0.253135	-1.35613	0.135081	0.18948	1	3192	tags=40%, list=15%, signal=47%
BOYLAN_MULTIPLE_MYELOMA_PCA3_DN	BOYLAN_MULTIPLE_MYELOMA_PCA3_DN	Details ...	30	-0.208346	-1.35519	0.125	0.189925	1	5611	tags=47%, list=26%, signal=63%
SUMI_HNF4A_TARGETS	SUMI_HNF4A_TARGETS	Details ...	15	-0.290903	-1.35458	0.134122	0.190203	1	9603	tags=73%, list=44%, signal=131%
BIOCARTA_PAR1_PATHWAY	BIOCARTA_PAR1_PATHWAY	Details ...	21	-0.2482	-1.35315	0.134969	0.191065	1	4952	tags=48%, list=23%, signal=62%
KOHOUTEK_CCNT2_TARGETS	KOHOUTEK_CCNT2_TARGETS	Details ...	26	-0.217143	-1.35309	0.108333	0.190903	1	6977	tags=54%, list=32%, signal=79%
MARSON_FOXP3_TARGETS_UP	MARSON_FOXP3_TARGETS_UP	Details ...	24	-0.233738	-1.34977	0.12426	0.19321	1	3071	tags=38%, list=14%, signal=44%
HEIDENBLAD_AMPLIFIED_IN_PANCREATIC_CANCER	HEIDENBLAD_AMPLIFIED_IN_PANCREATIC_CANCER	Details ...	20	-0.254042	-1.34962	0.129707	0.193098	1	4257	tags=45%, list=20%, signal=56%
BROWNE_HCMV_INFECTION_2HR_UP	BROWNE_HCMV_INFECTION_2HR_UP	Details ...	16	-0.274029	-1.34865	0.129817	0.193585	1	7619	tags=63%, list=35%, signal=96%
RIZKI_TUMOR_INVASIVENESS_3D_UP	RIZKI_TUMOR_INVASIVENESS_3D_UP	Details ...	105	-0.112637	-1.34838	0.161943	0.193587	1	3974	tags=30%, list=18%, signal=36%
KEGG_GAP_JUNCTION	KEGG_GAP_JUNCTION	Details ...	40	-0.181397	-1.34773	0.110664	0.193842	1	9089	tags=60%, list=42%, signal=103%
NEWMAN_ERCC6_TARGETS_DN	NEWMAN_ERCC6_TARGETS_DN	Details ...	21	-0.238234	-1.34714	0.152439	0.194062	1	3102	tags=38%, list=14%, signal=44%
CAMPS_COLON_CANCER_COPY_NUMBER_DN	CAMPS_COLON_CANCER_COPY_NUMBER_DN	Details ...	19	-0.258299	-1.34669	0.140684	0.194212	1	5820	tags=53%, list=27%, signal=72%
LEE_NEURAL_CREST_STEM_CELL_DN	LEE_NEURAL_CREST_STEM_CELL_DN	Details ...	55	-0.151703	-1.34475	0.127273	0.195434	1	8551	tags=55%, list=39%, signal=90%
REACTOME_KERATAN_SULFATE_KERATIN_METABOLISM	REACTOME_KERATAN_SULFATE_KERATIN_METABOLISM	Details ...	19	-0.253937	-1.34438	0.119675	0.195535	1	8198	tags=63%, list=38%, signal=101%
ROY_WOUND_BLOOD_VESSEL_UP	ROY_WOUND_BLOOD_VESSEL_UP	Details ...	24	-0.226147	-1.34268	0.132353	0.196607	1	6851	tags=54%, list=32%, signal=79%
RIZ_ERYTHROID_DIFFERENTIATION	RIZ_ERYTHROID_DIFFERENTIATION	Details ...	43	-0.173965	-1.34137	0.124211	0.197391	1	2793	tags=30%, list=13%, signal=35%
KIM_GERMINAL_CENTER_T_HELPER_UP	KIM_GERMINAL_CENTER_T_HELPER_UP	Details ...	39	-0.179086	-1.33839	0.131579	0.199413	1	5579	tags=44%, list=26%, signal=59%
PID_INSULIN_PATHWAY	PID_INSULIN_PATHWAY	Details ...	29	-0.210188	-1.33748	0.131846	0.199923	1	6668	tags=52%, list=31%, signal=75%
ROVERSI_GLIOMA_LOH_REGIONS	ROVERSI_GLIOMA_LOH_REGIONS	Details ...	20	-0.247045	-1.33627	0.147705	0.200625	1	3324	tags=40%, list=15%, signal=47%
FONTAINE_PAPILLARY_THYROID_CARCINOMA_DN	FONTAINE_PAPILLARY_THYROID_CARCINOMA_DN	Details ...	34	-0.195271	-1.33567	0.132762	0.200871	1	4066	tags=38%, list=19%, signal=47%
MARZEC_IL2_SIGNALING_DN	MARZEC_IL2_SIGNALING_DN	Details ...	20	-0.256702	-1.33498	0.144289	0.201179	1	5284	tags=50%, list=24%, signal=66%
ST_JNK_MAPK_PATHWAY	ST_JNK_MAPK_PATHWAY	Details ...	28	-0.216397	-1.33457	0.162651	0.201289	1	3835	tags=39%, list=18%, signal=48%
BOYAULT_LIVER_CANCER_SUBCLASS_G123_DN	BOYAULT_LIVER_CANCER_SUBCLASS_G123_DN	Details ...	24	-0.228512	-1.33338	0.130952	0.202026	1	4992	tags=46%, list=23%, signal=59%
TONKS_TARGETS_OF_RUNX1_RUNX1T1_FUSION_GRANULOCYTE_UP	TONKS_TARGETS_OF_RUNX1_RUNX1T1_FUSION_GRANULOCYTE_UP	Details ...	26	-0.215849	-1.33316	0.154286	0.201997	1	4502	tags=42%, list=21%, signal=53%
HALMOS_CEBPA_TARGETS_DN	HALMOS_CEBPA_TARGETS_DN	Details ...	16	-0.276898	-1.33263	0.133072	0.202176	1	6201	tags=56%, list=29%, signal=79%
MATZUK_SPERMATOZOA	MATZUK_SPERMATOZOA	Details ...	58	-0.150757	-1.33251	0.134	0.202081	1	10204	tags=62%, list=47%, signal=117%
REACTOME_ION_CHANNEL_TRANSPORT	REACTOME_ION_CHANNEL_TRANSPORT	Details ...	28	-0.215301	-1.33179	0.137787	0.202423	1	9282	tags=64%, list=43%, signal=112%
REACTOME_GLYCOSAMINOGLYCAN_METABOLISM	REACTOME_GLYCOSAMINOGLYCAN_METABOLISM	Details ...	60	-0.144129	-1.33088	0.141544	0.202948	1	7368	tags=48%, list=34%, signal=73%
JOHNSTONE_PARVB_TARGETS_1_DN	JOHNSTONE_PARVB_TARGETS_1_DN	Details ...	26	-0.21865	-1.33078	0.149606	0.202812	1	6110	tags=50%, list=28%, signal=70%
LIN_SILENCED_BY_TUMOR_MICROENVIRONMENT	LIN_SILENCED_BY_TUMOR_MICROENVIRONMENT	Details ...	40	-0.180798	-1.33013	0.130612	0.203109	1	7475	tags=52%, list=34%, signal=80%
YAO_TEMPORAL_RESPONSE_TO_PROGESTERONE_CLUSTER_15	YAO_TEMPORAL_RESPONSE_TO_PROGESTERONE_CLUSTER_15	Details ...	16	-0.274084	-1.32916	0.147844	0.203669	1	6262	tags=56%, list=29%, signal=79%
HALLMARK_IL2_STAT5_SIGNALING	HALLMARK_IL2_STAT5_SIGNALING	Details ...	94	-0.116609	-1.32912	0.152475	0.203485	1	5098	tags=35%, list=24%, signal=46%
MCLACHLAN_DENTAL_CARIES_DN	MCLACHLAN_DENTAL_CARIES_DN	Details ...	35	-0.191098	-1.32885	0.141748	0.203483	1	5779	tags=46%, list=27%, signal=62%
WEIGEL_OXIDATIVE_STRESS_BY_HNE_AND_H2O2	WEIGEL_OXIDATIVE_STRESS_BY_HNE_AND_H2O2	Details ...	23	-0.228376	-1.32871	0.147917	0.203394	1	5427	tags=48%, list=25%, signal=64%
XU_GH1_AUTOCRINE_TARGETS_UP	XU_GH1_AUTOCRINE_TARGETS_UP	Details ...	119	-0.104221	-1.32834	0.154455	0.203461	1	11060	tags=61%, list=51%, signal=124%
MANTOVANI_VIRAL_GPCR_SIGNALING_UP	MANTOVANI_VIRAL_GPCR_SIGNALING_UP	Details ...	41	-0.17437	-1.32522	0.147929	0.205732	1	4162	tags=37%, list=19%, signal=45%
REACTOME_PHOSPHOLIPASE_C_MEDIATED_CASCADE	REACTOME_PHOSPHOLIPASE_C_MEDIATED_CASCADE	Details ...	27	-0.211437	-1.32374	0.14553	0.20673	1	9882	tags=67%, list=46%, signal=122%
ZWANG_CLASS_2_TRANSIENTLY_INDUCED_BY_EGF	ZWANG_CLASS_2_TRANSIENTLY_INDUCED_BY_EGF	Details ...	18	-0.256009	-1.32356	0.154717	0.206658	1	8914	tags=67%, list=41%, signal=113%
WATTEL_AUTONOMOUS_THYROID_ADENOMA_UP	WATTEL_AUTONOMOUS_THYROID_ADENOMA_UP	Details ...	29	-0.203861	-1.32276	0.154562	0.207129	1	5309	tags=45%, list=24%, signal=59%
QI_HYPOXIA_TARGETS_OF_HIF1A_AND_FOXA2	QI_HYPOXIA_TARGETS_OF_HIF1A_AND_FOXA2	Details ...	18	-0.268758	-1.32111	0.157233	0.208257	1	3817	tags=44%, list=18%, signal=54%
MCGARVEY_SILENCED_BY_METHYLATION_IN_COLON_CANCER	MCGARVEY_SILENCED_BY_METHYLATION_IN_COLON_CANCER	Details ...	18	-0.256578	-1.31892	0.149425	0.209822	1	4081	tags=44%, list=19%, signal=55%
DAVICIONI_PAX_FOXO1_SIGNATURE_IN_ARMS_UP	DAVICIONI_PAX_FOXO1_SIGNATURE_IN_ARMS_UP	Details ...	31	-0.195438	-1.31856	0.161654	0.209879	1	12562	tags=77%, list=58%, signal=184%
PID_ERBB1_INTERNALIZATION_PATHWAY	PID_ERBB1_INTERNALIZATION_PATHWAY	Details ...	28	-0.207016	-1.31792	0.147475	0.210162	1	4813	tags=43%, list=22%, signal=55%
NIKOLSKY_BREAST_CANCER_16Q24_AMPLICON	NIKOLSKY_BREAST_CANCER_16Q24_AMPLICON	Details ...	34	-0.19297	-1.31703	0.144869	0.210698	1	7306	tags=53%, list=34%, signal=80%
RIZ_ERYTHROID_DIFFERENTIATION_APOBEC2	RIZ_ERYTHROID_DIFFERENTIATION_APOBEC2	Details ...	15	-0.279094	-1.31692	0.13834	0.210563	1	9859	tags=73%, list=45%, signal=134%
CORRE_MULTIPLE_MYELOMA_DN	CORRE_MULTIPLE_MYELOMA_DN	Details ...	28	-0.208239	-1.31407	0.144016	0.212768	1	6336	tags=50%, list=29%, signal=71%
SMID_BREAST_CANCER_LUMINAL_B_UP	SMID_BREAST_CANCER_LUMINAL_B_UP	Details ...	78	-0.125483	-1.31366	0.143154	0.212883	1	10082	tags=59%, list=46%, signal=110%
MARIADASON_RESPONSE_TO_BUTYRATE_SULINDAC_6	MARIADASON_RESPONSE_TO_BUTYRATE_SULINDAC_6	Details ...	28	-0.20952	-1.30866	0.157895	0.216908	1	7083	tags=54%, list=33%, signal=79%
GYORFFY_MITOXANTRONE_RESISTANCE	GYORFFY_MITOXANTRONE_RESISTANCE	Details ...	29	-0.201735	-1.30636	0.153386	0.218591	1	3859	tags=38%, list=18%, signal=46%
KIM_MYCN_AMPLIFICATION_TARGETS_DN	KIM_MYCN_AMPLIFICATION_TARGETS_DN	Details ...	43	-0.170312	-1.30623	0.167339	0.218466	1	6908	tags=49%, list=32%, signal=72%
HALLMARK_ESTROGEN_RESPONSE_EARLY	HALLMARK_ESTROGEN_RESPONSE_EARLY	Details ...	92	-0.118242	-1.30602	0.163223	0.218439	1	6407	tags=41%, list=30%, signal=58%
LIANG_HEMATOPOIESIS_STEM_CELL_NUMBER_LARGE_VS_TINY_DN	LIANG_HEMATOPOIESIS_STEM_CELL_NUMBER_LARGE_VS_TINY_DN	Details ...	23	-0.227806	-1.30593	0.143137	0.218282	1	3553	tags=39%, list=16%, signal=47%
CHIANG_LIVER_CANCER_SUBCLASS_CTNNB1_DN	CHIANG_LIVER_CANCER_SUBCLASS_CTNNB1_DN	Details ...	75	-0.128635	-1.30437	0.162571	0.219336	1	9079	tags=55%, list=42%, signal=94%
BIDUS_METASTASIS_DN	BIDUS_METASTASIS_DN	Details ...	65	-0.138186	-1.30361	0.157588	0.219776	1	6357	tags=43%, list=29%, signal=61%
BONCI_TARGETS_OF_MIR15A_AND_MIR16_1	BONCI_TARGETS_OF_MIR15A_AND_MIR16_1	Details ...	48	-0.159939	-1.30032	0.163107	0.222357	1	4674	tags=38%, list=22%, signal=48%
TAVOR_CEBPA_TARGETS_UP	TAVOR_CEBPA_TARGETS_UP	Details ...	23	-0.2252	-1.29907	0.157895	0.223158	1	6439	tags=52%, list=30%, signal=74%
BRUINS_UVC_RESPONSE_MIDDLE	BRUINS_UVC_RESPONSE_MIDDLE	Details ...	54	-0.146913	-1.29762	0.149789	0.224139	1	6865	tags=46%, list=32%, signal=68%
KEGG_PANCREATIC_CANCER	KEGG_PANCREATIC_CANCER	Details ...	44	-0.16506	-1.29533	0.160079	0.225894	1	4809	tags=39%, list=22%, signal=50%
DAVICIONI_RHABDOMYOSARCOMA_PAX_FOXO1_FUSION_UP	DAVICIONI_RHABDOMYOSARCOMA_PAX_FOXO1_FUSION_UP	Details ...	34	-0.1903	-1.29515	0.157692	0.225825	1	11192	tags=71%, list=52%, signal=146%
REACTOME_POTASSIUM_CHANNELS	REACTOME_POTASSIUM_CHANNELS	Details ...	42	-0.167729	-1.29182	0.172745	0.228585	1	16513	tags=93%, list=76%, signal=388%
ST_PHOSPHOINOSITIDE_3_KINASE_PATHWAY	ST_PHOSPHOINOSITIDE_3_KINASE_PATHWAY	Details ...	16	-0.268888	-1.29173	0.162055	0.228419	1	3663	tags=44%, list=17%, signal=53%
KEGG_EPITHELIAL_CELL_SIGNALING_IN_HELICOBACTER_PYLORI_INFECTION	KEGG_EPITHELIAL_CELL_SIGNALING_IN_HELICOBACTER_PYLORI_INFECTION	Details ...	28	-0.203254	-1.29107	0.168539	0.22876	1	6444	tags=50%, list=30%, signal=71%
REACTOME_SIGNALING_BY_SCF_KIT	REACTOME_SIGNALING_BY_SCF_KIT	Details ...	37	-0.176489	-1.2908	0.173228	0.228791	1	6146	tags=46%, list=28%, signal=64%
CHIBA_RESPONSE_TO_TSA	CHIBA_RESPONSE_TO_TSA	Details ...	25	-0.210445	-1.2872	0.173307	0.231653	1	4986	tags=44%, list=23%, signal=57%
FAELT_B_CLL_WITH_VH_REARRANGEMENTS_UP	FAELT_B_CLL_WITH_VH_REARRANGEMENTS_UP	Details ...	25	-0.212206	-1.28535	0.175869	0.233073	1	7551	tags=56%, list=35%, signal=86%
KONDO_PROSTATE_CANCER_HCP_WITH_H3K27ME3	KONDO_PROSTATE_CANCER_HCP_WITH_H3K27ME3	Details ...	47	-0.152677	-1.28465	0.163934	0.233453	1	4081	tags=34%, list=19%, signal=42%
TAKEDA_TARGETS_OF_NUP98_HOXA9_FUSION_8D_DN	TAKEDA_TARGETS_OF_NUP98_HOXA9_FUSION_8D_DN	Details ...	77	-0.123789	-1.27998	0.186613	0.237315	1	8876	tags=53%, list=41%, signal=90%
LEE_LIVER_CANCER_CIPROFIBRATE_DN	LEE_LIVER_CANCER_CIPROFIBRATE_DN	Details ...	24	-0.221192	-1.27704	0.169261	0.239761	1	2439	tags=33%, list=11%, signal=38%
BIOCARTA_GSK3_PATHWAY	BIOCARTA_GSK3_PATHWAY	Details ...	19	-0.242439	-1.27413	0.17357	0.242208	1	5022	tags=47%, list=23%, signal=62%
HANN_RESISTANCE_TO_BCL2_INHIBITOR_DN	HANN_RESISTANCE_TO_BCL2_INHIBITOR_DN	Details ...	21	-0.235604	-1.27403	0.186275	0.242068	1	8324	tags=62%, list=38%, signal=100%
MULLIGHAN_NPM1_MUTATED_SIGNATURE_1_DN	MULLIGHAN_NPM1_MUTATED_SIGNATURE_1_DN	Details ...	54	-0.144764	-1.2731	0.182186	0.242654	1	3296	tags=30%, list=15%, signal=35%
BIOCARTA_TCR_PATHWAY	BIOCARTA_TCR_PATHWAY	Details ...	19	-0.240502	-1.2698	0.167391	0.245378	1	5064	tags=47%, list=23%, signal=62%
NGUYEN_NOTCH1_TARGETS_UP	NGUYEN_NOTCH1_TARGETS_UP	Details ...	16	-0.263225	-1.26897	0.188377	0.245867	1	9209	tags=69%, list=42%, signal=119%
REACTOME_FACTORS_INVOLVED_IN_MEGAKARYOCYTE_DEVELOPMENT_AND_PLATELET_PRODUCTION	REACTOME_FACTORS_INVOLVED_IN_MEGAKARYOCYTE_DEVELOPMENT_AND_PLATELET_PRODUCTION	Details ...	52	-0.145625	-1.26793	0.175781	0.246568	1	5193	tags=38%, list=24%, signal=50%
PID_NETRIN_PATHWAY	PID_NETRIN_PATHWAY	Details ...	20	-0.239152	-1.26743	0.190776	0.246795	1	6749	tags=55%, list=31%, signal=80%
KEGG_AMYOTROPHIC_LATERAL_SCLEROSIS_ALS	KEGG_AMYOTROPHIC_LATERAL_SCLEROSIS_ALS	Details ...	21	-0.228867	-1.26516	0.197239	0.248618	1	3305	tags=38%, list=15%, signal=45%
VECCHI_GASTRIC_CANCER_ADVANCED_VS_EARLY_UP	VECCHI_GASTRIC_CANCER_ADVANCED_VS_EARLY_UP	Details ...	70	-0.131531	-1.26514	0.178423	0.248383	1	6144	tags=41%, list=28%, signal=58%
PID_MTOR_4PATHWAY	PID_MTOR_4PATHWAY	Details ...	36	-0.174874	-1.26442	0.20202	0.248816	1	8868	tags=58%, list=41%, signal=99%
NIKOLSKY_BREAST_CANCER_11Q12_Q14_AMPLICON	NIKOLSKY_BREAST_CANCER_11Q12_Q14_AMPLICON	Details ...	76	-0.121268	-1.26347	0.179074	0.249433	1	6228	tags=41%, list=29%, signal=57%
PID_CXCR4_PATHWAY	PID_CXCR4_PATHWAY	Details ...	47	-0.153457	-1.26094	0.176938	0.251513	1	7295	tags=49%, list=34%, signal=74%
KEGG_CHRONIC_MYELOID_LEUKEMIA	KEGG_CHRONIC_MYELOID_LEUKEMIA	Details ...	46	-0.157611	-1.26047	0.188912	0.251706	1	3663	tags=33%, list=17%, signal=39%
BERNARD_PPAPDC1B_TARGETS_DN	BERNARD_PPAPDC1B_TARGETS_DN	Details ...	27	-0.202206	-1.25966	0.189691	0.252188	1	10082	tags=67%, list=46%, signal=124%
BASSO_HAIRY_CELL_LEUKEMIA_UP	BASSO_HAIRY_CELL_LEUKEMIA_UP	Details ...	41	-0.165397	-1.25855	0.186047	0.252978	1	2769	tags=29%, list=13%, signal=33%
JAZAG_TGFB1_SIGNALING_DN	JAZAG_TGFB1_SIGNALING_DN	Details ...	21	-0.230159	-1.25537	0.203593	0.255771	1	7409	tags=57%, list=34%, signal=87%
BOSCO_EPITHELIAL_DIFFERENTIATION_MODULE	BOSCO_EPITHELIAL_DIFFERENTIATION_MODULE	Details ...	21	-0.231589	-1.25259	0.211462	0.258166	1	1180	tags=29%, list=5%, signal=30%
NIKOLSKY_BREAST_CANCER_8P12_P11_AMPLICON	NIKOLSKY_BREAST_CANCER_8P12_P11_AMPLICON	Details ...	30	-0.189304	-1.25234	0.204771	0.258168	1	2408	tags=30%, list=11%, signal=34%
ST_P38_MAPK_PATHWAY	ST_P38_MAPK_PATHWAY	Details ...	22	-0.222386	-1.25203	0.171657	0.258209	1	2084	tags=32%, list=10%, signal=35%
PID_SHP2_PATHWAY	PID_SHP2_PATHWAY	Details ...	29	-0.193147	-1.25084	0.208	0.259147	1	3297	tags=34%, list=15%, signal=41%
YAUCH_HEDGEHOG_SIGNALING_PARACRINE_DN	YAUCH_HEDGEHOG_SIGNALING_PARACRINE_DN	Details ...	116	-0.101003	-1.25025	0.187764	0.259456	1	5302	tags=34%, list=24%, signal=45%
PID_LYMPH_ANGIOGENESIS_PATHWAY	PID_LYMPH_ANGIOGENESIS_PATHWAY	Details ...	15	-0.268346	-1.24953	0.20751	0.259863	1	2861	tags=40%, list=13%, signal=46%
HOEBEKE_LYMPHOID_STEM_CELL_UP	HOEBEKE_LYMPHOID_STEM_CELL_UP	Details ...	41	-0.162796	-1.24898	0.205821	0.260173	1	6529	tags=46%, list=30%, signal=66%
REACTOME_NETRIN1_SIGNALING	REACTOME_NETRIN1_SIGNALING	Details ...	18	-0.244691	-1.24829	0.199179	0.260598	1	6749	tags=56%, list=31%, signal=81%
GENTILE_UV_LOW_DOSE_DN	GENTILE_UV_LOW_DOSE_DN	Details ...	42	-0.164473	-1.24799	0.173387	0.260633	1	7803	tags=52%, list=36%, signal=82%
KEGG_LONG_TERM_DEPRESSION	KEGG_LONG_TERM_DEPRESSION	Details ...	30	-0.187218	-1.24783	0.190299	0.260524	1	8238	tags=57%, list=38%, signal=91%
SMID_BREAST_CANCER_RELAPSE_IN_BRAIN_DN	SMID_BREAST_CANCER_RELAPSE_IN_BRAIN_DN		35	-0.17793	-1.24698	0.176349	0.261063	1	9783	tags=63%, list=45%, signal=114%
REACTOME_GABA_B_RECEPTOR_ACTIVATION	REACTOME_GABA_B_RECEPTOR_ACTIVATION		19	-0.233348	-1.24483	0.188213	0.262794	1	9786	tags=68%, list=45%, signal=125%
VALK_AML_WITH_CEBPA	VALK_AML_WITH_CEBPA		15	-0.264406	-1.2437	0.188017	0.263572	1	7285	tags=60%, list=34%, signal=90%
LEE_RECENT_THYMIC_EMIGRANT	LEE_RECENT_THYMIC_EMIGRANT		110	-0.10162	-1.2432	0.168605	0.263758	1	3724	tags=27%, list=17%, signal=33%
ZHENG_FOXP3_TARGETS_IN_THYMUS_UP	ZHENG_FOXP3_TARGETS_IN_THYMUS_UP		115	-0.101232	-1.243	0.217565	0.263718	1	5362	tags=35%, list=25%, signal=46%
KOHOUTEK_CCNT1_TARGETS	KOHOUTEK_CCNT1_TARGETS		23	-0.214011	-1.24261	0.189824	0.263837	1	9511	tags=65%, list=44%, signal=116%
MOREAUX_MULTIPLE_MYELOMA_BY_TACI_UP	MOREAUX_MULTIPLE_MYELOMA_BY_TACI_UP		167	-0.0836281	-1.24072	0.183128	0.265464	1	6904	tags=40%, list=32%, signal=58%
DELASERNA_MYOD_TARGETS_UP	DELASERNA_MYOD_TARGETS_UP		48	-0.152697	-1.23954	0.184825	0.266442	1	10254	tags=63%, list=47%, signal=118%
GAZDA_DIAMOND_BLACKFAN_ANEMIA_MYELOID_UP	GAZDA_DIAMOND_BLACKFAN_ANEMIA_MYELOID_UP		19	-0.236106	-1.23893	0.206061	0.266778	1	6301	tags=53%, list=29%, signal=74%
PID_HDAC_CLASSII_PATHWAY	PID_HDAC_CLASSII_PATHWAY		16	-0.255132	-1.23855	0.197154	0.26687	1	5317	tags=50%, list=25%, signal=66%
KEGG_T_CELL_RECEPTOR_SIGNALING_PATHWAY	KEGG_T_CELL_RECEPTOR_SIGNALING_PATHWAY		57	-0.139417	-1.2381	0.202756	0.267017	1	3835	tags=32%, list=18%, signal=38%
ST_G_ALPHA_I_PATHWAY	ST_G_ALPHA_I_PATHWAY		21	-0.22213	-1.23725	0.205761	0.26756	1	6550	tags=52%, list=30%, signal=75%
MATTIOLI_MULTIPLE_MYELOMA_WITH_14Q32_TRANSLOCATIONS	MATTIOLI_MULTIPLE_MYELOMA_WITH_14Q32_TRANSLOCATIONS		17	-0.250529	-1.23723	0.216867	0.267311	1	4779	tags=47%, list=22%, signal=60%
DACOSTA_ERCC3_ALLELE_XPCS_VS_TTD_DN	DACOSTA_ERCC3_ALLELE_XPCS_VS_TTD_DN		19	-0.234698	-1.23683	0.2173	0.267438	1	8615	tags=63%, list=40%, signal=105%
LUI_THYROID_CANCER_PAX8_PPARG_UP	LUI_THYROID_CANCER_PAX8_PPARG_UP		20	-0.227001	-1.23583	0.221996	0.268155	1	8097	tags=60%, list=37%, signal=96%
KOYAMA_SEMA3B_TARGETS_UP	KOYAMA_SEMA3B_TARGETS_UP		121	-0.0956746	-1.23418	0.215031	0.269435	1	7439	tags=44%, list=34%, signal=66%
CHARAFE_BREAST_CANCER_BASAL_VS_MESENCHYMAL_DN	CHARAFE_BREAST_CANCER_BASAL_VS_MESENCHYMAL_DN		25	-0.205619	-1.23364	0.196532	0.269701	1	6826	tags=52%, list=31%, signal=76%
LIU_VMYB_TARGETS_UP	LIU_VMYB_TARGETS_UP		65	-0.130641	-1.23314	0.191033	0.269932	1	4184	tags=32%, list=19%, signal=40%
REACTOME_PEPTIDE_LIGAND_BINDING_RECEPTORS	REACTOME_PEPTIDE_LIGAND_BINDING_RECEPTORS		56	-0.139605	-1.23258	0.181474	0.270176	1	15187	tags=84%, list=70%, signal=279%
PID_LYSOPHOSPHOLIPID_PATHWAY	PID_LYSOPHOSPHOLIPID_PATHWAY		27	-0.201914	-1.23059	0.199609	0.271905	1	7678	tags=56%, list=35%, signal=86%
SHIPP_DLBCL_VS_FOLLICULAR_LYMPHOMA_DN	SHIPP_DLBCL_VS_FOLLICULAR_LYMPHOMA_DN		20	-0.226051	-1.23038	0.213178	0.271862	1	3779	tags=40%, list=17%, signal=48%
GROSS_ELK3_TARGETS_UP	GROSS_ELK3_TARGETS_UP		16	-0.25944	-1.23015	0.197211	0.271819	1	2512	tags=38%, list=12%, signal=42%
GROSS_ELK3_TARGETS_DN	GROSS_ELK3_TARGETS_DN		17	-0.243555	-1.22906	0.2334	0.272629	1	1102	tags=29%, list=5%, signal=31%
CHEN_HOXA5_TARGETS_9HR_DN	CHEN_HOXA5_TARGETS_9HR_DN		22	-0.215338	-1.22721	0.210526	0.274055	1	8153	tags=59%, list=38%, signal=95%
SMID_BREAST_CANCER_NORMAL_LIKE_UP	SMID_BREAST_CANCER_NORMAL_LIKE_UP		160	-0.0830489	-1.22266	0.228	0.278267	1	6212	tags=37%, list=29%, signal=51%
KEGG_ACUTE_MYELOID_LEUKEMIA	KEGG_ACUTE_MYELOID_LEUKEMIA		36	-0.17332	-1.22172	0.20396	0.278982	1	4081	tags=36%, list=19%, signal=44%
VALK_AML_CLUSTER_15	VALK_AML_CLUSTER_15		16	-0.249118	-1.21852	0.217923	0.281919	1	8159	tags=63%, list=38%, signal=100%
NAKAYAMA_SOFT_TISSUE_TUMORS_PCA2_DN	NAKAYAMA_SOFT_TISSUE_TUMORS_PCA2_DN		35	-0.173802	-1.21719	0.189189	0.282991	1	8013	tags=54%, list=37%, signal=86%
BIOCARTA_RACCYCD_PATHWAY	BIOCARTA_RACCYCD_PATHWAY		17	-0.245729	-1.21467	0.203219	0.285267	1	3607	tags=41%, list=17%, signal=49%
KERLEY_RESPONSE_TO_CISPLATIN_UP	KERLEY_RESPONSE_TO_CISPLATIN_UP		24	-0.20403	-1.21382	0.202677	0.285851	1	1907	tags=29%, list=9%, signal=32%
GINESTIER_BREAST_CANCER_20Q13_AMPLIFICATION_DN	GINESTIER_BREAST_CANCER_20Q13_AMPLIFICATION_DN		93	-0.107702	-1.21052	0.202041	0.288937	1	7938	tags=47%, list=37%, signal=74%
DOANE_BREAST_CANCER_ESR1_UP	DOANE_BREAST_CANCER_ESR1_UP		50	-0.145032	-1.21016	0.216667	0.289038	1	6407	tags=44%, list=30%, signal=62%
OUILLETTE_CLL_13Q14_DELETION_UP	OUILLETTE_CLL_13Q14_DELETION_UP		36	-0.171342	-1.20867	0.206831	0.290252	1	5329	tags=42%, list=25%, signal=55%
DEURIG_T_CELL_PROLYMPHOCYTIC_LEUKEMIA_DN	DEURIG_T_CELL_PROLYMPHOCYTIC_LEUKEMIA_DN		149	-0.0860811	-1.20365	0.218623	0.29506	1	5426	tags=34%, list=25%, signal=44%
DAVICIONI_TARGETS_OF_PAX_FOXO1_FUSIONS_DN	DAVICIONI_TARGETS_OF_PAX_FOXO1_FUSIONS_DN		28	-0.193042	-1.1993	0.235908	0.299252	1	4341	tags=39%, list=20%, signal=49%
REACTOME_SIGNALING_BY_ERBB4	REACTOME_SIGNALING_BY_ERBB4		45	-0.150225	-1.19869	0.206681	0.299635	1	4462	tags=36%, list=21%, signal=45%
PID_INTEGRIN_CS_PATHWAY	PID_INTEGRIN_CS_PATHWAY		15	-0.252477	-1.19792	0.245545	0.300137	1	3205	tags=40%, list=15%, signal=47%
AMBROSINI_FLAVOPIRIDOL_TREATMENT_TP53	AMBROSINI_FLAVOPIRIDOL_TREATMENT_TP53		56	-0.13485	-1.19727	0.265896	0.300524	1	10254	tags=61%, list=47%, signal=115%
CHIANG_LIVER_CANCER_SUBCLASS_INTERFERON_DN	CHIANG_LIVER_CANCER_SUBCLASS_INTERFERON_DN		19	-0.231308	-1.19704	0.227823	0.300458	1	6405	tags=53%, list=30%, signal=75%
MANTOVANI_NFKB_TARGETS_UP	MANTOVANI_NFKB_TARGETS_UP		19	-0.229441	-1.19655	0.234615	0.300703	1	4162	tags=42%, list=19%, signal=52%
HOWLIN_CITED1_TARGETS_1_UP	HOWLIN_CITED1_TARGETS_1_UP		17	-0.238255	-1.19391	0.227181	0.303295	1	3769	tags=41%, list=17%, signal=50%
PID_EPHB_FWD_PATHWAY	PID_EPHB_FWD_PATHWAY		18	-0.231165	-1.19044	0.257692	0.306827	1	5837	tags=50%, list=27%, signal=68%
TAVAZOIE_METASTASIS	TAVAZOIE_METASTASIS		46	-0.148756	-1.1894	0.236084	0.307663	1	13758	tags=78%, list=63%, signal=213%
BURTON_ADIPOGENESIS_10	BURTON_ADIPOGENESIS_10		19	-0.225334	-1.18931	0.262846	0.307466	1	4251	tags=42%, list=20%, signal=52%
TERAO_AOX4_TARGETS_SKIN_UP	TERAO_AOX4_TARGETS_SKIN_UP		20	-0.219467	-1.18677	0.233333	0.309926	1	6091	tags=50%, list=28%, signal=69%
RASHI_RESPONSE_TO_IONIZING_RADIATION_4	RASHI_RESPONSE_TO_IONIZING_RADIATION_4		33	-0.172845	-1.18543	0.229474	0.310953	1	6775	tags=48%, list=31%, signal=70%
NABA_ECM_GLYCOPROTEINS	NABA_ECM_GLYCOPROTEINS		83	-0.112306	-1.1844	0.23299	0.311768	1	6199	tags=40%, list=29%, signal=55%
STAMBOLSKY_TARGETS_OF_MUTATED_TP53_DN	STAMBOLSKY_TARGETS_OF_MUTATED_TP53_DN		17	-0.244114	-1.18284	0.244353	0.313184	1	3642	tags=41%, list=17%, signal=49%
TANG_SENESCENCE_TP53_TARGETS_UP	TANG_SENESCENCE_TP53_TARGETS_UP		17	-0.239042	-1.18272	0.254941	0.313017	1	5028	tags=47%, list=23%, signal=61%
FIGUEROA_AML_METHYLATION_CLUSTER_3_UP	FIGUEROA_AML_METHYLATION_CLUSTER_3_UP		73	-0.117573	-1.18232	0.241309	0.313152	1	8157	tags=49%, list=38%, signal=79%
TARTE_PLASMA_CELL_VS_B_LYMPHOCYTE_DN	TARTE_PLASMA_CELL_VS_B_LYMPHOCYTE_DN		17	-0.239319	-1.18145	0.25641	0.313774	1	5022	tags=47%, list=23%, signal=61%
BOQUEST_STEM_CELL_CULTURED_VS_FRESH_DN	BOQUEST_STEM_CELL_CULTURED_VS_FRESH_DN		17	-0.235411	-1.18071	0.243952	0.314228	1	11487	tags=76%, list=53%, signal=162%
PID_AR_TF_PATHWAY	PID_AR_TF_PATHWAY		30	-0.179994	-1.1782	0.251012	0.316672	1	4779	tags=40%, list=22%, signal=51%
VANHARANTA_UTERINE_FIBROID_UP	VANHARANTA_UTERINE_FIBROID_UP		22	-0.214367	-1.17798	0.241517	0.316622	1	7188	tags=55%, list=33%, signal=81%
LEE_LIVER_CANCER_ACOX1_DN	LEE_LIVER_CANCER_ACOX1_DN		31	-0.180426	-1.1779	0.240404	0.316423	1	7289	tags=52%, list=34%, signal=78%
PIONTEK_PKD1_TARGETS_UP	PIONTEK_PKD1_TARGETS_UP		17	-0.24232	-1.17685	0.266667	0.317296	1	6233	tags=53%, list=29%, signal=74%
REACTOME_L1CAM_INTERACTIONS	REACTOME_L1CAM_INTERACTIONS		33	-0.173949	-1.17461	0.255533	0.31948	1	4779	tags=39%, list=22%, signal=50%
REACTOME_TRIGLYCERIDE_BIOSYNTHESIS	REACTOME_TRIGLYCERIDE_BIOSYNTHESIS		17	-0.235253	-1.17335	0.24187	0.320571	1	2558	tags=35%, list=12%, signal=40%
CHEN_LUNG_CANCER_SURVIVAL	CHEN_LUNG_CANCER_SURVIVAL		16	-0.241125	-1.17213	0.219665	0.321593	1	2909	tags=38%, list=13%, signal=43%
BILD_E2F3_ONCOGENIC_SIGNATURE	BILD_E2F3_ONCOGENIC_SIGNATURE		118	-0.091518	-1.17175	0.245436	0.321742	1	8873	tags=50%, list=41%, signal=84%
HOFFMANN_SMALL_PRE_BII_TO_IMMATURE_B_LYMPHOCYTE_UP	HOFFMANN_SMALL_PRE_BII_TO_IMMATURE_B_LYMPHOCYTE_UP		29	-0.179944	-1.17091	0.261663	0.322353	1	2835	tags=31%, list=13%, signal=36%
REACTOME_SYNTHESIS_OF_PIPS_AT_THE_PLASMA_MEMBRANE	REACTOME_SYNTHESIS_OF_PIPS_AT_THE_PLASMA_MEMBRANE		17	-0.238485	-1.17041	0.259494	0.322603	1	3764	tags=41%, list=17%, signal=50%
PEDRIOLI_MIR31_TARGETS_DN	PEDRIOLI_MIR31_TARGETS_DN		174	-0.0755443	-1.16977	0.261411	0.323009	1	4983	tags=30%, list=23%, signal=39%
KEGG_LONG_TERM_POTENTIATION	KEGG_LONG_TERM_POTENTIATION		27	-0.185088	-1.16889	0.261663	0.323647	1	8846	tags=59%, list=41%, signal=100%
KEGG_CHEMOKINE_SIGNALING_PATHWAY	KEGG_CHEMOKINE_SIGNALING_PATHWAY		70	-0.117283	-1.16725	0.25	0.325147	1	3663	tags=29%, list=17%, signal=34%
HOSHIDA_LIVER_CANCER_LATE_RECURRENCE_DN	HOSHIDA_LIVER_CANCER_LATE_RECURRENCE_DN		34	-0.169738	-1.16709	0.270707	0.325038	1	3981	tags=35%, list=18%, signal=43%
CADWELL_ATG16L1_TARGETS_UP	CADWELL_ATG16L1_TARGETS_UP		38	-0.156212	-1.16555	0.261122	0.326407	1	6323	tags=45%, list=29%, signal=63%
GARGALOVIC_RESPONSE_TO_OXIDIZED_PHOSPHOLIPIDS_GREY_DN	GARGALOVIC_RESPONSE_TO_OXIDIZED_PHOSPHOLIPIDS_GREY_DN		29	-0.179073	-1.16485	0.257862	0.326893	1	5846	tags=45%, list=27%, signal=61%
PID_ALPHA_SYNUCLEIN_PATHWAY	PID_ALPHA_SYNUCLEIN_PATHWAY		17	-0.234526	-1.16409	0.266112	0.327424	1	7678	tags=59%, list=35%, signal=91%
REACTOME_MAP_KINASE_ACTIVATION_IN_TLR_CASCADE	REACTOME_MAP_KINASE_ACTIVATION_IN_TLR_CASCADE		33	-0.173735	-1.16385	0.26276	0.32736	1	5441	tags=42%, list=25%, signal=57%
REACTOME_NEGATIVE_REGULATION_OF_FGFR_SIGNALING	REACTOME_NEGATIVE_REGULATION_OF_FGFR_SIGNALING		26	-0.188619	-1.16346	0.225322	0.327472	1	5092	tags=42%, list=23%, signal=55%
REACTOME_KERATAN_SULFATE_BIOSYNTHESIS	REACTOME_KERATAN_SULFATE_BIOSYNTHESIS		16	-0.247319	-1.16275	0.280156	0.327985	1	8198	tags=63%, list=38%, signal=100%
HOLLEMAN_VINCRISTINE_RESISTANCE_B_ALL_UP	HOLLEMAN_VINCRISTINE_RESISTANCE_B_ALL_UP		17	-0.238347	-1.16201	0.273267	0.328474	1	3767	tags=41%, list=17%, signal=50%
PID_P38_ALPHA_BETA_PATHWAY	PID_P38_ALPHA_BETA_PATHWAY		15	-0.246582	-1.16088	0.243028	0.329436	1	4779	tags=47%, list=22%, signal=60%
KOKKINAKIS_METHIONINE_DEPRIVATION_48HR_DN	KOKKINAKIS_METHIONINE_DEPRIVATION_48HR_DN		42	-0.153018	-1.15957	0.25462	0.330638	1	4952	tags=38%, list=23%, signal=49%
REACTOME_FRS2_MEDIATED_CASCADE	REACTOME_FRS2_MEDIATED_CASCADE		22	-0.205127	-1.1594	0.275574	0.330491	1	2458	tags=32%, list=11%, signal=36%
PID_FAS_PATHWAY	PID_FAS_PATHWAY		24	-0.198481	-1.15535	0.275449	0.334766	1	3835	tags=38%, list=18%, signal=46%
COLIN_PILOCYTIC_ASTROCYTOMA_VS_GLIOBLASTOMA_DN	COLIN_PILOCYTIC_ASTROCYTOMA_VS_GLIOBLASTOMA_DN		16	-0.246635	-1.15521	0.267081	0.334626	1	6857	tags=56%, list=32%, signal=82%
ROSS_AML_WITH_AML1_ETO_FUSION	ROSS_AML_WITH_AML1_ETO_FUSION		36	-0.161595	-1.15196	0.262956	0.33795	1	1322	tags=22%, list=6%, signal=24%
WANG_RESPONSE_TO_GSK3_INHIBITOR_SB216763_UP	WANG_RESPONSE_TO_GSK3_INHIBITOR_SB216763_UP		148	-0.0810936	-1.15115	0.26975	0.338552	1	6462	tags=38%, list=30%, signal=54%
REN_ALVEOLAR_RHABDOMYOSARCOMA_UP	REN_ALVEOLAR_RHABDOMYOSARCOMA_UP		59	-0.125793	-1.15062	0.28373	0.338818	1	10516	tags=61%, list=48%, signal=118%
ONDER_CDH1_TARGETS_3_DN	ONDER_CDH1_TARGETS_3_DN		17	-0.23438	-1.15062	0.27551	0.338506	1	3853	tags=41%, list=18%, signal=50%
THEODOROU_MAMMARY_TUMORIGENESIS	THEODOROU_MAMMARY_TUMORIGENESIS		15	-0.249894	-1.14993	0.269151	0.339045	1	3261	tags=40%, list=15%, signal=47%
BERTUCCI_INVASIVE_CARCINOMA_DUCTAL_VS_LOBULAR_DN	BERTUCCI_INVASIVE_CARCINOMA_DUCTAL_VS_LOBULAR_DN		23	-0.204372	-1.14913	0.276342	0.339648	1	5004	tags=43%, list=23%, signal=56%
NABA_SECRETED_FACTORS	NABA_SECRETED_FACTORS		125	-0.0901365	-1.14826	0.280702	0.340379	1	12114	tags=65%, list=56%, signal=146%
JEPSEN_SMRT_TARGETS	JEPSEN_SMRT_TARGETS		15	-0.247477	-1.14808	0.305835	0.340249	1	421	tags=27%, list=2%, signal=27%
PID_HNF3A_PATHWAY	PID_HNF3A_PATHWAY		20	-0.221003	-1.14803	0.26975	0.339994	1	8227	tags=60%, list=38%, signal=97%
HOELZEL_NF1_TARGETS_UP	HOELZEL_NF1_TARGETS_UP		59	-0.124108	-1.14781	0.2749	0.339944	1	6508	tags=42%, list=30%, signal=60%
PID_ERBB1_RECEPTOR_PROXIMAL_PATHWAY	PID_ERBB1_RECEPTOR_PROXIMAL_PATHWAY		22	-0.197608	-1.14763	0.274908	0.339855	1	3607	tags=36%, list=17%, signal=44%
BIOCARTA_MYOSIN_PATHWAY	BIOCARTA_MYOSIN_PATHWAY		15	-0.246074	-1.14726	0.270916	0.339977	1	12021	tags=80%, list=55%, signal=179%
PID_IL3_PATHWAY	PID_IL3_PATHWAY		15	-0.247864	-1.14622	0.295181	0.340862	1	3305	tags=40%, list=15%, signal=47%
CHUANG_OXIDATIVE_STRESS_RESPONSE_UP	CHUANG_OXIDATIVE_STRESS_RESPONSE_UP		19	-0.217143	-1.14379	0.259036	0.343306	1	6712	tags=53%, list=31%, signal=76%
MIKKELSEN_NPC_ICP_WITH_H3K4ME3	MIKKELSEN_NPC_ICP_WITH_H3K4ME3		220	-0.06717	-1.14293	0.292829	0.343983	1	5954	tags=34%, list=27%, signal=47%
REACTOME_VOLTAGE_GATED_POTASSIUM_CHANNELS	REACTOME_VOLTAGE_GATED_POTASSIUM_CHANNELS		16	-0.239009	-1.14242	0.270633	0.344223	1	16513	tags=100%, list=76%, signal=418%
BREDEMEYER_RAG_SIGNALING_VIA_ATM_NOT_VIA_NFKB_DN	BREDEMEYER_RAG_SIGNALING_VIA_ATM_NOT_VIA_NFKB_DN		17	-0.232124	-1.1422	0.284615	0.344155	1	6454	tags=53%, list=30%, signal=75%
REACTOME_ACTIVATION_OF_KAINATE_RECEPTORS_UPON_GLUTAMATE_BINDING	REACTOME_ACTIVATION_OF_KAINATE_RECEPTORS_UPON_GLUTAMATE_BINDING		15	-0.243187	-1.14187	0.291585	0.344218	1	7745	tags=60%, list=36%, signal=93%
REACTOME_REGULATION_OF_INSULIN_SECRETION	REACTOME_REGULATION_OF_INSULIN_SECRETION		48	-0.142689	-1.14157	0.292783	0.344244	1	7759	tags=50%, list=36%, signal=78%
ACEVEDO_METHYLATED_IN_LIVER_CANCER_DN	ACEVEDO_METHYLATED_IN_LIVER_CANCER_DN		285	-0.0573126	-1.14049	0.279441	0.345135	1	10572	tags=54%, list=49%, signal=105%
KANG_IMMORTALIZED_BY_TERT_UP	KANG_IMMORTALIZED_BY_TERT_UP		44	-0.14173	-1.14032	0.281071	0.345014	1	3835	tags=32%, list=18%, signal=39%
MIKKELSEN_MEF_LCP_WITH_H3K4ME3	MIKKELSEN_MEF_LCP_WITH_H3K4ME3		47	-0.141933	-1.13787	0.274162	0.347546	1	8006	tags=51%, list=37%, signal=81%
ZHAN_MULTIPLE_MYELOMA_CD1_AND_CD2_DN	ZHAN_MULTIPLE_MYELOMA_CD1_AND_CD2_DN		24	-0.194068	-1.13644	0.290698	0.348831	1	1219	tags=25%, list=6%, signal=26%
KEGG_SNARE_INTERACTIONS_IN_VESICULAR_TRANSPORT	KEGG_SNARE_INTERACTIONS_IN_VESICULAR_TRANSPORT		26	-0.181449	-1.1362	0.287968	0.34881	1	4413	tags=38%, list=20%, signal=48%
CHIARETTI_ACUTE_LYMPHOBLASTIC_LEUKEMIA_ZAP70	CHIARETTI_ACUTE_LYMPHOBLASTIC_LEUKEMIA_ZAP70		31	-0.173122	-1.13397	0.289109	0.351044	1	8147	tags=55%, list=38%, signal=88%
CEBALLOS_TARGETS_OF_TP53_AND_MYC_DN	CEBALLOS_TARGETS_OF_TP53_AND_MYC_DN		22	-0.202	-1.12967	0.302966	0.355729	1	7456	tags=55%, list=34%, signal=83%
YANAGIHARA_ESX1_TARGETS	YANAGIHARA_ESX1_TARGETS		18	-0.219585	-1.12658	0.299786	0.359081	1	6088	tags=50%, list=28%, signal=69%
KEGG_ALDOSTERONE_REGULATED_SODIUM_REABSORPTION	KEGG_ALDOSTERONE_REGULATED_SODIUM_REABSORPTION		20	-0.205996	-1.12645	0.324948	0.358908	1	3129	tags=35%, list=14%, signal=41%
RAGHAVACHARI_PLATELET_SPECIFIC_GENES	RAGHAVACHARI_PLATELET_SPECIFIC_GENES		29	-0.176949	-1.1235	0.304	0.362133	1	5144	tags=41%, list=24%, signal=54%
NIKOLSKY_BREAST_CANCER_7P22_AMPLICON	NIKOLSKY_BREAST_CANCER_7P22_AMPLICON		21	-0.204827	-1.12268	0.295113	0.362805	1	6925	tags=52%, list=32%, signal=77%
RIZ_ERYTHROID_DIFFERENTIATION_CCNE1	RIZ_ERYTHROID_DIFFERENTIATION_CCNE1		19	-0.213788	-1.12195	0.294347	0.363345	1	5643	tags=47%, list=26%, signal=64%
PID_P75_NTR_PATHWAY	PID_P75_NTR_PATHWAY		34	-0.15778	-1.12009	0.302	0.365207	1	4240	tags=35%, list=20%, signal=44%
REACTOME_PHOSPHOLIPID_METABOLISM	REACTOME_PHOSPHOLIPID_METABOLISM		116	-0.0886716	-1.1177	0.3083	0.367721	1	3885	tags=27%, list=18%, signal=32%
KEGG_MTOR_SIGNALING_PATHWAY	KEGG_MTOR_SIGNALING_PATHWAY		34	-0.158887	-1.1174	0.289628	0.367752	1	3578	tags=32%, list=16%, signal=39%
KYNG_DNA_DAMAGE_BY_4NQO_OR_UV	KYNG_DNA_DAMAGE_BY_4NQO_OR_UV		39	-0.150038	-1.1171	0.304348	0.367769	1	6208	tags=44%, list=29%, signal=61%
LIN_NPAS4_TARGETS_DN	LIN_NPAS4_TARGETS_DN		31	-0.166367	-1.11622	0.323529	0.368483	1	6194	tags=45%, list=29%, signal=63%
ZHAN_MULTIPLE_MYELOMA_UP	ZHAN_MULTIPLE_MYELOMA_UP		36	-0.157855	-1.11606	0.30038	0.368379	1	1403	tags=22%, list=6%, signal=24%
WINTER_HYPOXIA_DN	WINTER_HYPOXIA_DN		23	-0.195506	-1.1137	0.298569	0.37082	1	9912	tags=65%, list=46%, signal=120%
MOHANKUMAR_TLX1_TARGETS_DN	MOHANKUMAR_TLX1_TARGETS_DN		63	-0.119679	-1.11338	0.324056	0.370885	1	7398	tags=46%, list=34%, signal=70%
BREDEMEYER_RAG_SIGNALING_NOT_VIA_ATM_UP	BREDEMEYER_RAG_SIGNALING_NOT_VIA_ATM_UP		35	-0.1579	-1.11025	0.289941	0.374302	1	3399	tags=31%, list=16%, signal=37%
REACTOME_CHONDROITIN_SULFATE_DERMATAN_SULFATE_METABOLISM	REACTOME_CHONDROITIN_SULFATE_DERMATAN_SULFATE_METABOLISM		27	-0.179139	-1.10906	0.334016	0.375393	1	7368	tags=52%, list=34%, signal=78%
VANHARANTA_UTERINE_FIBROID_WITH_7Q_DELETION_DN	VANHARANTA_UTERINE_FIBROID_WITH_7Q_DELETION_DN		23	-0.19365	-1.10775	0.311321	0.376658	1	3350	tags=35%, list=15%, signal=41%
REACTOME_NUCLEAR_RECEPTOR_TRANSCRIPTION_PATHWAY	REACTOME_NUCLEAR_RECEPTOR_TRANSCRIPTION_PATHWAY		23	-0.194029	-1.10547	0.335443	0.379102	1	9944	tags=65%, list=46%, signal=120%
BIOCARTA_STRESS_PATHWAY	BIOCARTA_STRESS_PATHWAY		15	-0.23707	-1.10511	0.312369	0.379225	1	3539	tags=40%, list=16%, signal=48%
SAFFORD_T_LYMPHOCYTE_ANERGY	SAFFORD_T_LYMPHOCYTE_ANERGY		35	-0.159156	-1.10428	0.321792	0.37984	1	5851	tags=43%, list=27%, signal=59%
MIKKELSEN_MEF_HCP_WITH_H3_UNMETHYLATED	MIKKELSEN_MEF_HCP_WITH_H3_UNMETHYLATED		75	-0.107705	-1.10341	0.337278	0.380581	1	16184	tags=85%, list=75%, signal=335%
MIKKELSEN_ES_ICP_WITH_H3K4ME3_AND_H3K27ME3	MIKKELSEN_ES_ICP_WITH_H3K4ME3_AND_H3K27ME3		64	-0.118046	-1.10338	0.30099	0.380286	1	10328	tags=59%, list=48%, signal=113%
HERNANDEZ_MITOTIC_ARREST_BY_DOCETAXEL_1_UP	HERNANDEZ_MITOTIC_ARREST_BY_DOCETAXEL_1_UP		18	-0.216647	-1.10182	0.322645	0.381859	1	1331	tags=28%, list=6%, signal=30%
ZHAN_MULTIPLE_MYELOMA_CD1_VS_CD2_DN	ZHAN_MULTIPLE_MYELOMA_CD1_VS_CD2_DN		25	-0.188484	-1.09914	0.320408	0.384838	1	8065	tags=56%, list=37%, signal=89%
REACTOME_SIGNALING_BY_RHO_GTPASES	REACTOME_SIGNALING_BY_RHO_GTPASES		62	-0.120875	-1.098	0.322878	0.385914	1	1585	tags=19%, list=7%, signal=21%
BIOCARTA_BCR_PATHWAY	BIOCARTA_BCR_PATHWAY		18	-0.211226	-1.09732	0.335391	0.386441	1	5064	tags=44%, list=23%, signal=58%
NADLER_HYPERGLYCEMIA_AT_OBESITY	NADLER_HYPERGLYCEMIA_AT_OBESITY		36	-0.15515	-1.09571	0.33698	0.388064	1	859	tags=19%, list=4%, signal=20%
DORN_ADENOVIRUS_INFECTION_48HR_DN	DORN_ADENOVIRUS_INFECTION_48HR_DN		16	-0.22807	-1.09396	0.322581	0.389849	1	3192	tags=38%, list=15%, signal=44%
BEGUM_TARGETS_OF_PAX3_FOXO1_FUSION_UP	BEGUM_TARGETS_OF_PAX3_FOXO1_FUSION_UP		28	-0.171509	-1.09355	0.333333	0.389993	1	6357	tags=46%, list=29%, signal=66%
ZHAN_MULTIPLE_MYELOMA_LB_UP	ZHAN_MULTIPLE_MYELOMA_LB_UP		21	-0.201781	-1.09143	0.336066	0.3922	1	5958	tags=48%, list=27%, signal=66%
REACTOME_FGFR_LIGAND_BINDING_AND_ACTIVATION	REACTOME_FGFR_LIGAND_BINDING_AND_ACTIVATION		15	-0.232143	-1.0912	0.332031	0.39212	1	5092	tags=47%, list=23%, signal=61%
PID_MYC_REPRESS_PATHWAY	PID_MYC_REPRESS_PATHWAY		30	-0.167756	-1.09018	0.34004	0.393038	1	4321	tags=37%, list=20%, signal=46%
BIOCARTA_PDGF_PATHWAY	BIOCARTA_PDGF_PATHWAY		18	-0.211226	-1.08648	0.3222	0.397371	1	5064	tags=44%, list=23%, signal=58%
AUNG_GASTRIC_CANCER	AUNG_GASTRIC_CANCER		28	-0.17376	-1.083	0.367793	0.40139	1	7083	tags=50%, list=33%, signal=74%
SCHEIDEREIT_IKK_INTERACTING_PROTEINS	SCHEIDEREIT_IKK_INTERACTING_PROTEINS		30	-0.165037	-1.08132	0.336557	0.403181	1	5103	tags=40%, list=24%, signal=52%
BEIER_GLIOMA_STEM_CELL_DN	BEIER_GLIOMA_STEM_CELL_DN		27	-0.171646	-1.08097	0.33758	0.40324	1	5120	tags=41%, list=24%, signal=53%
REACTOME_PLATELET_HOMEOSTASIS	REACTOME_PLATELET_HOMEOSTASIS		36	-0.148316	-1.07773	0.335907	0.406982	1	8238	tags=53%, list=38%, signal=85%
KEGG_TYPE_II_DIABETES_MELLITUS	KEGG_TYPE_II_DIABETES_MELLITUS		29	-0.168314	-1.07554	0.340292	0.409321	1	3835	tags=34%, list=18%, signal=42%
LIN_NPAS4_TARGETS_UP	LIN_NPAS4_TARGETS_UP		80	-0.103219	-1.07541	0.354582	0.409124	1	5905	tags=38%, list=27%, signal=51%
TONKS_TARGETS_OF_RUNX1_RUNX1T1_FUSION_MONOCYTE_DN	TONKS_TARGETS_OF_RUNX1_RUNX1T1_FUSION_MONOCYTE_DN		27	-0.169364	-1.07499	0.344554	0.409296	1	4366	tags=37%, list=20%, signal=46%
REACTOME_BIOLOGICAL_OXIDATIONS	REACTOME_BIOLOGICAL_OXIDATIONS		35	-0.152055	-1.07361	0.367063	0.410687	1	8484	tags=54%, list=39%, signal=89%
GRAESSMANN_RESPONSE_TO_MC_AND_SERUM_DEPRIVATION_UP	GRAESSMANN_RESPONSE_TO_MC_AND_SERUM_DEPRIVATION_UP		104	-0.0930909	-1.07292	0.350394	0.411198	1	8212	tags=47%, list=38%, signal=75%
DORN_ADENOVIRUS_INFECTION_32HR_DN	DORN_ADENOVIRUS_INFECTION_32HR_DN		16	-0.22807	-1.07177	0.357708	0.412329	1	3192	tags=38%, list=15%, signal=44%
GYORFFY_DOXORUBICIN_RESISTANCE	GYORFFY_DOXORUBICIN_RESISTANCE		21	-0.195783	-1.07149	0.353293	0.412299	1	1956	tags=29%, list=9%, signal=31%
TAKEDA_TARGETS_OF_NUP98_HOXA9_FUSION_10D_DN	TAKEDA_TARGETS_OF_NUP98_HOXA9_FUSION_10D_DN		49	-0.129617	-1.07114	0.337374	0.412328	1	7378	tags=47%, list=34%, signal=71%
REACTOME_SHC_MEDIATED_CASCADE	REACTOME_SHC_MEDIATED_CASCADE		19	-0.202705	-1.07086	0.352705	0.412366	1	2458	tags=32%, list=11%, signal=36%
MEISSNER_BRAIN_HCP_WITH_H3K4ME2_AND_H3K27ME3	MEISSNER_BRAIN_HCP_WITH_H3K4ME2_AND_H3K27ME3		25	-0.185426	-1.06937	0.382178	0.413854	1	8999	tags=60%, list=41%, signal=102%
PID_THROMBIN_PAR1_PATHWAY	PID_THROMBIN_PAR1_PATHWAY		19	-0.204536	-1.06862	0.344894	0.414462	1	8127	tags=58%, list=37%, signal=92%
IVANOVA_HEMATOPOIESIS_STEM_CELL_SHORT_TERM	IVANOVA_HEMATOPOIESIS_STEM_CELL_SHORT_TERM		16	-0.219787	-1.06643	0.342	0.416962	1	7439	tags=56%, list=34%, signal=86%
VECCHI_GASTRIC_CANCER_ADVANCED_VS_EARLY_DN	VECCHI_GASTRIC_CANCER_ADVANCED_VS_EARLY_DN		66	-0.108993	-1.06564	0.366667	0.417616	1	8819	tags=52%, list=41%, signal=87%
BOYLAN_MULTIPLE_MYELOMA_PCA1_UP	BOYLAN_MULTIPLE_MYELOMA_PCA1_UP		31	-0.163473	-1.06517	0.371429	0.41786	1	8356	tags=55%, list=39%, signal=89%
BIOCARTA_TOLL_PATHWAY	BIOCARTA_TOLL_PATHWAY		23	-0.184282	-1.06148	0.358178	0.422318	1	3553	tags=35%, list=16%, signal=42%
BIOCARTA_CHREBP2_PATHWAY	BIOCARTA_CHREBP2_PATHWAY		19	-0.20396	-1.06051	0.387524	0.423181	1	5856	tags=47%, list=27%, signal=65%
TURASHVILI_BREAST_LOBULAR_CARCINOMA_VS_DUCTAL_NORMAL_UP	TURASHVILI_BREAST_LOBULAR_CARCINOMA_VS_DUCTAL_NORMAL_UP		30	-0.160444	-1.05904	0.37911	0.424752	1	1587	tags=23%, list=7%, signal=25%
PID_INTEGRIN3_PATHWAY	PID_INTEGRIN3_PATHWAY		20	-0.196523	-1.05677	0.38523	0.427254	1	1165	tags=25%, list=5%, signal=26%
BIOCARTA_NFAT_PATHWAY	BIOCARTA_NFAT_PATHWAY		22	-0.190225	-1.05567	0.375	0.428305	1	3767	tags=36%, list=17%, signal=44%
ONO_FOXP3_TARGETS_DN	ONO_FOXP3_TARGETS_DN		15	-0.226174	-1.05212	0.367387	0.432635	1	16791	tags=100%, list=77%, signal=442%
BANDRES_RESPONSE_TO_CARMUSTIN_MGMT_24HR_DN	BANDRES_RESPONSE_TO_CARMUSTIN_MGMT_24HR_DN		16	-0.219216	-1.05161	0.359408	0.43297	1	10163	tags=69%, list=47%, signal=129%
PID_AR_PATHWAY	PID_AR_PATHWAY		34	-0.152572	-1.04939	0.374016	0.435571	1	8819	tags=56%, list=41%, signal=94%
KORKOLA_SEMINOMA_UP	KORKOLA_SEMINOMA_UP		16	-0.218466	-1.04865	0.39645	0.43618	1	4756	tags=44%, list=22%, signal=56%
FURUKAWA_DUSP6_TARGETS_PCI35_UP	FURUKAWA_DUSP6_TARGETS_PCI35_UP		26	-0.172512	-1.04837	0.397749	0.436174	1	5441	tags=42%, list=25%, signal=56%
IKEDA_MIR30_TARGETS_DN	IKEDA_MIR30_TARGETS_DN		15	-0.222456	-1.04821	0.385965	0.436002	1	5302	tags=47%, list=24%, signal=62%
MCCLUNG_CREB1_TARGETS_DN	MCCLUNG_CREB1_TARGETS_DN		24	-0.183251	-1.04716	0.378543	0.437028	1	4165	tags=38%, list=19%, signal=46%
MAHAJAN_RESPONSE_TO_IL1A_UP	MAHAJAN_RESPONSE_TO_IL1A_UP		31	-0.153928	-1.04166	0.387029	0.443899	1	7863	tags=52%, list=36%, signal=81%
GRABARCZYK_BCL11B_TARGETS_DN	GRABARCZYK_BCL11B_TARGETS_DN		40	-0.139837	-1.04027	0.375472	0.445432	1	3481	tags=30%, list=16%, signal=36%
KANG_IMMORTALIZED_BY_TERT_DN	KANG_IMMORTALIZED_BY_TERT_DN		45	-0.129475	-1.03476	0.412826	0.452469	1	3465	tags=29%, list=16%, signal=34%
TAKEDA_TARGETS_OF_NUP98_HOXA9_FUSION_16D_UP	TAKEDA_TARGETS_OF_NUP98_HOXA9_FUSION_16D_UP		66	-0.105142	-1.03226	0.399209	0.455496	1	2986	tags=24%, list=14%, signal=28%
ROVERSI_GLIOMA_COPY_NUMBER_DN	ROVERSI_GLIOMA_COPY_NUMBER_DN		28	-0.162428	-1.03109	0.418699	0.456701	1	8878	tags=57%, list=41%, signal=97%
KANG_GIST_WITH_PDGFRA_UP	KANG_GIST_WITH_PDGFRA_UP		22	-0.182804	-1.03077	0.399573	0.456759	1	7872	tags=55%, list=36%, signal=86%
BIOCARTA_FCER1_PATHWAY	BIOCARTA_FCER1_PATHWAY		19	-0.194987	-1.03031	0.403689	0.456975	1	3767	tags=37%, list=17%, signal=45%
REACTOME_PI_METABOLISM	REACTOME_PI_METABOLISM		27	-0.164661	-1.02939	0.4	0.45779	1	2861	tags=30%, list=13%, signal=34%
BANDRES_RESPONSE_TO_CARMUSTIN_WITHOUT_MGMT_48HR_DN	BANDRES_RESPONSE_TO_CARMUSTIN_WITHOUT_MGMT_48HR_DN		17	-0.202449	-1.02577	0.403162	0.462267	1	1993	tags=29%, list=9%, signal=32%
REACTOME_TRANSPORT_OF_INORGANIC_CATIONS_ANIONS_AND_AMINO_ACIDS_OLIGOPEPTIDES	REACTOME_TRANSPORT_OF_INORGANIC_CATIONS_ANIONS_AND_AMINO_ACIDS_OLIGOPEPTIDES		43	-0.138549	-1.02564	0.436285	0.462045	1	15163	tags=84%, list=70%, signal=278%
RASHI_RESPONSE_TO_IONIZING_RADIATION_3	RASHI_RESPONSE_TO_IONIZING_RADIATION_3		23	-0.179561	-1.02359	0.376842	0.46444	1	7428	tags=52%, list=34%, signal=79%
BILD_SRC_ONCOGENIC_SIGNATURE	BILD_SRC_ONCOGENIC_SIGNATURE		36	-0.142667	-1.02336	0.402083	0.464353	1	5950	tags=42%, list=27%, signal=57%
GOBERT_CORE_OLIGODENDROCYTE_DIFFERENTIATION	GOBERT_CORE_OLIGODENDROCYTE_DIFFERENTIATION		24	-0.180488	-1.02298	0.412121	0.464473	1	3321	tags=33%, list=15%, signal=39%
REACTOME_THROMBIN_SIGNALLING_THROUGH_PROTEINASE_ACTIVATED_RECEPTORS_PARS	REACTOME_THROMBIN_SIGNALLING_THROUGH_PROTEINASE_ACTIVATED_RECEPTORS_PARS		18	-0.201769	-1.02286	0.406571	0.464254	1	5269	tags=44%, list=24%, signal=59%
HOWLIN_CITED1_TARGETS_1_DN	HOWLIN_CITED1_TARGETS_1_DN		19	-0.197513	-1.01914	0.418787	0.468962	1	4854	tags=42%, list=22%, signal=54%
WESTON_VEGFA_TARGETS_6HR	WESTON_VEGFA_TARGETS_6HR		31	-0.14941	-1.01434	0.414583	0.475207	1	4462	tags=35%, list=21%, signal=45%
PID_HDAC_CLASSI_PATHWAY	PID_HDAC_CLASSI_PATHWAY		42	-0.13235	-1.0112	0.412313	0.479097	1	9015	tags=55%, list=42%, signal=94%
BROWNE_HCMV_INFECTION_10HR_DN	BROWNE_HCMV_INFECTION_10HR_DN		33	-0.153207	-1.00776	0.439394	0.483453	1	6543	tags=45%, list=30%, signal=65%
APPIERTO_RESPONSE_TO_FENRETINIDE_UP	APPIERTO_RESPONSE_TO_FENRETINIDE_UP		16	-0.209018	-1.0064	0.450787	0.484917	1	3605	tags=38%, list=17%, signal=45%
LEIN_LOCALIZED_TO_PROXIMAL_DENDRITES	LEIN_LOCALIZED_TO_PROXIMAL_DENDRITES		18	-0.19877	-1.00405	0.407708	0.487768	1	5334	tags=44%, list=25%, signal=59%
ONGUSAHA_TP53_TARGETS	ONGUSAHA_TP53_TARGETS		26	-0.166339	-1.0024	0.442231	0.489717	1	1403	tags=23%, list=6%, signal=25%
AZARE_NEOPLASTIC_TRANSFORMATION_BY_STAT3_UP	AZARE_NEOPLASTIC_TRANSFORMATION_BY_STAT3_UP		50	-0.121844	-1.00125	0.409091	0.490893	1	6475	tags=42%, list=30%, signal=60%
GARGALOVIC_RESPONSE_TO_OXIDIZED_PHOSPHOLIPIDS_BLACK_UP	GARGALOVIC_RESPONSE_TO_OXIDIZED_PHOSPHOLIPIDS_BLACK_UP		20	-0.185214	-1.00089	0.448819	0.490961	1	7918	tags=55%, list=37%, signal=87%
KIM_ALL_DISORDERS_OLIGODENDROCYTE_NUMBER_CORR_DN	KIM_ALL_DISORDERS_OLIGODENDROCYTE_NUMBER_CORR_DN		16	-0.213302	-1.0006	0.422222	0.490975	1	11647	tags=75%, list=54%, signal=162%
CHESLER_BRAIN_HIGHEST_GENETIC_VARIANCE	CHESLER_BRAIN_HIGHEST_GENETIC_VARIANCE		21	-0.181663	-0.999995	0.421712	0.49143	1	6394	tags=48%, list=29%, signal=67%
NAKAMURA_ADIPOGENESIS_EARLY_UP	NAKAMURA_ADIPOGENESIS_EARLY_UP		24	-0.171432	-0.999776	0.427723	0.491338	1	5325	tags=42%, list=25%, signal=55%
GRAHAM_CML_DIVIDING_VS_NORMAL_QUIESCENT_DN	GRAHAM_CML_DIVIDING_VS_NORMAL_QUIESCENT_DN		29	-0.154932	-0.995452	0.437376	0.496928	1	6369	tags=45%, list=29%, signal=63%
EPPERT_LSC_R	EPPERT_LSC_R		19	-0.19209	-0.994712	0.441065	0.497552	1	7255	tags=53%, list=33%, signal=79%
PID_IL2_STAT5_PATHWAY	PID_IL2_STAT5_PATHWAY		17	-0.200791	-0.994138	0.461538	0.497956	1	3305	tags=35%, list=15%, signal=42%
BIOCARTA_FAS_PATHWAY	BIOCARTA_FAS_PATHWAY		22	-0.178689	-0.993852	0.440329	0.497926	1	4017	tags=36%, list=19%, signal=45%
OSADA_ASCL1_TARGETS_UP	OSADA_ASCL1_TARGETS_UP		19	-0.193977	-0.993286	0.426615	0.498286	1	16348	tags=95%, list=75%, signal=384%
REACTOME_MYD88_MAL_CASCADE_INITIATED_ON_PLASMA_MEMBRANE	REACTOME_MYD88_MAL_CASCADE_INITIATED_ON_PLASMA_MEMBRANE		51	-0.117655	-0.991159	0.464789	0.500832	1	3835	tags=29%, list=18%, signal=36%
FIRESTEIN_PROLIFERATION	FIRESTEIN_PROLIFERATION		101	-0.0834963	-0.990348	0.460084	0.501543	1	7219	tags=42%, list=33%, signal=62%
BOYLAN_MULTIPLE_MYELOMA_D_UP	BOYLAN_MULTIPLE_MYELOMA_D_UP		44	-0.127776	-0.98959	0.434442	0.502257	1	2165	tags=23%, list=10%, signal=25%
REACTOME_CYTOCHROME_P450_ARRANGED_BY_SUBSTRATE_TYPE	REACTOME_CYTOCHROME_P450_ARRANGED_BY_SUBSTRATE_TYPE		15	-0.208746	-0.988616	0.454894	0.503236	1	11384	tags=73%, list=52%, signal=154%
MIKKELSEN_MEF_ICP_WITH_H3K4ME3_AND_H3K27ME3	MIKKELSEN_MEF_ICP_WITH_H3K4ME3_AND_H3K27ME3		20	-0.179705	-0.987263	0.473282	0.504732	1	12376	tags=75%, list=57%, signal=174%
WANG_LSD1_TARGETS_DN	WANG_LSD1_TARGETS_DN		19	-0.184157	-0.984329	0.475538	0.508508	1	2860	tags=32%, list=13%, signal=36%
REACTOME_TRAF6_MEDIATED_INDUCTION_OF_NFKB_AND_MAP_KINASES_UPON_TLR7_8_OR_9_ACTIVATION	REACTOME_TRAF6_MEDIATED_INDUCTION_OF_NFKB_AND_MAP_KINASES_UPON_TLR7_8_OR_9_ACTIVATION		47	-0.121396	-0.984206	0.47495	0.508261	1	3835	tags=30%, list=18%, signal=36%
GENTILE_UV_RESPONSE_CLUSTER_D2	GENTILE_UV_RESPONSE_CLUSTER_D2		23	-0.172892	-0.977291	0.461694	0.517801	1	4743	tags=39%, list=22%, signal=50%
PID_KIT_PATHWAY	PID_KIT_PATHWAY		22	-0.171629	-0.976811	0.463511	0.518076	1	4170	tags=36%, list=19%, signal=45%
FIGUEROA_AML_METHYLATION_CLUSTER_3_DN	FIGUEROA_AML_METHYLATION_CLUSTER_3_DN		16	-0.198915	-0.96329	0.492662	0.536942	1	3824	tags=38%, list=18%, signal=45%
ZHAN_MULTIPLE_MYELOMA_PR_DN	ZHAN_MULTIPLE_MYELOMA_PR_DN		23	-0.170932	-0.961612	0.472441	0.53898	1	7615	tags=52%, list=35%, signal=80%
KEGG_STEROID_HORMONE_BIOSYNTHESIS	KEGG_STEROID_HORMONE_BIOSYNTHESIS		15	-0.207593	-0.959798	0.489583	0.54119	1	11409	tags=73%, list=53%, signal=155%
SMIRNOV_RESPONSE_TO_IR_2HR_DN	SMIRNOV_RESPONSE_TO_IR_2HR_DN		24	-0.164365	-0.95965	0.481781	0.54096	1	6382	tags=46%, list=29%, signal=65%
WEINMANN_ADAPTATION_TO_HYPOXIA_DN	WEINMANN_ADAPTATION_TO_HYPOXIA_DN		16	-0.196256	-0.959578	0.475891	0.540632	1	1170	tags=25%, list=5%, signal=26%
SCHUETZ_BREAST_CANCER_DUCTAL_INVASIVE_DN	SCHUETZ_BREAST_CANCER_DUCTAL_INVASIVE_DN		40	-0.128307	-0.959077	0.49076	0.54094	1	4273	tags=33%, list=20%, signal=40%
REACTOME_INWARDLY_RECTIFYING_K_CHANNELS	REACTOME_INWARDLY_RECTIFYING_K_CHANNELS		17	-0.196145	-0.957914	0.464762	0.542183	1	9786	tags=65%, list=45%, signal=118%
ST_TUMOR_NECROSIS_FACTOR_PATHWAY	ST_TUMOR_NECROSIS_FACTOR_PATHWAY		19	-0.17736	-0.956664	0.511583	0.543577	1	8716	tags=58%, list=40%, signal=97%
PID_RB_1PATHWAY	PID_RB_1PATHWAY		40	-0.127594	-0.955654	0.507782	0.544647	1	10254	tags=60%, list=47%, signal=114%
BIOCARTA_IL2RB_PATHWAY	BIOCARTA_IL2RB_PATHWAY		18	-0.187051	-0.954854	0.496945	0.545394	1	5588	tags=44%, list=26%, signal=60%
WATANABE_COLON_CANCER_MSI_VS_MSS_DN	WATANABE_COLON_CANCER_MSI_VS_MSS_DN		33	-0.136846	-0.947428	0.517241	0.555718	1	6240	tags=42%, list=29%, signal=59%
MIKKELSEN_ES_ICP_WITH_H3K27ME3	MIKKELSEN_ES_ICP_WITH_H3K27ME3		16	-0.194103	-0.941044	0.528112	0.564783	1	13419	tags=81%, list=62%, signal=213%
GARGALOVIC_RESPONSE_TO_OXIDIZED_PHOSPHOLIPIDS_BLUE_DN	GARGALOVIC_RESPONSE_TO_OXIDIZED_PHOSPHOLIPIDS_BLUE_DN		35	-0.132967	-0.940686	0.540385	0.564898	1	840	tags=17%, list=4%, signal=18%
SCHLINGEMANN_SKIN_CARCINOGENESIS_TPA_UP	SCHLINGEMANN_SKIN_CARCINOGENESIS_TPA_UP		15	-0.203552	-0.94033	0.528942	0.564936	1	7158	tags=53%, list=33%, signal=80%
FOSTER_KDM1A_TARGETS_UP	FOSTER_KDM1A_TARGETS_UP		95	-0.083109	-0.939981	0.523191	0.564985	1	3458	tags=24%, list=16%, signal=29%
PID_TRAIL_PATHWAY	PID_TRAIL_PATHWAY		17	-0.189996	-0.938743	0.474308	0.566328	1	3539	tags=35%, list=16%, signal=42%
TAKEDA_TARGETS_OF_NUP98_HOXA9_FUSION_10D_UP	TAKEDA_TARGETS_OF_NUP98_HOXA9_FUSION_10D_UP		78	-0.0900692	-0.938632	0.512476	0.566026	1	2504	tags=21%, list=12%, signal=23%
XU_HGF_TARGETS_REPRESSED_BY_AKT1_DN	XU_HGF_TARGETS_REPRESSED_BY_AKT1_DN		33	-0.138806	-0.938439	0.534615	0.565862	1	8827	tags=55%, list=41%, signal=92%
REACTOME_GASTRIN_CREB_SIGNALLING_PATHWAY_VIA_PKC_AND_MAPK	REACTOME_GASTRIN_CREB_SIGNALLING_PATHWAY_VIA_PKC_AND_MAPK		87	-0.0853834	-0.938093	0.507463	0.565888	1	15361	tags=79%, list=71%, signal=271%
QUINTENS_EMBRYONIC_BRAIN_RESPONSE_TO_IR	QUINTENS_EMBRYONIC_BRAIN_RESPONSE_TO_IR		43	-0.121377	-0.937173	0.534161	0.56677	1	5445	tags=37%, list=25%, signal=50%
KYNG_RESPONSE_TO_H2O2_VIA_ERCC6_UP	KYNG_RESPONSE_TO_H2O2_VIA_ERCC6_UP		24	-0.159992	-0.935516	0.508841	0.568762	1	4669	tags=38%, list=22%, signal=48%
PID_IL2_PI3K_PATHWAY	PID_IL2_PI3K_PATHWAY		20	-0.176049	-0.935459	0.523166	0.568396	1	7032	tags=50%, list=32%, signal=74%
REACTOME_DOWNSTREAM_TCR_SIGNALING	REACTOME_DOWNSTREAM_TCR_SIGNALING		17	-0.18935	-0.934125	0.507605	0.569906	1	3553	tags=35%, list=16%, signal=42%
RIZ_ERYTHROID_DIFFERENTIATION_HBZ	RIZ_ERYTHROID_DIFFERENTIATION_HBZ		21	-0.173265	-0.931051	0.541748	0.573963	1	2444	tags=29%, list=11%, signal=32%
YANG_BREAST_CANCER_ESR1_BULK_UP	YANG_BREAST_CANCER_ESR1_BULK_UP		16	-0.193996	-0.927368	0.526	0.57888	1	1219	tags=25%, list=6%, signal=26%
BIOCARTA_KERATINOCYTE_PATHWAY	BIOCARTA_KERATINOCYTE_PATHWAY		26	-0.155096	-0.927199	0.523529	0.578666	1	4984	tags=38%, list=23%, signal=50%
NAKAMURA_METASTASIS_MODEL_DN	NAKAMURA_METASTASIS_MODEL_DN		20	-0.173248	-0.926688	0.523327	0.57892	1	9262	tags=60%, list=43%, signal=105%
ZWANG_EGF_INTERVAL_UP	ZWANG_EGF_INTERVAL_UP		25	-0.15343	-0.922148	0.544747	0.585225	1	10560	tags=64%, list=49%, signal=125%
DAIRKEE_CANCER_PRONE_RESPONSE_E2	DAIRKEE_CANCER_PRONE_RESPONSE_E2		15	-0.200074	-0.922055	0.550095	0.584892	1	4341	tags=40%, list=20%, signal=50%
ZHAN_MULTIPLE_MYELOMA_MF_DN	ZHAN_MULTIPLE_MYELOMA_MF_DN		20	-0.171928	-0.918508	0.546012	0.589756	1	4952	tags=40%, list=23%, signal=52%
VALK_AML_CLUSTER_9	VALK_AML_CLUSTER_9		17	-0.186962	-0.917479	0.562738	0.590827	1	8709	tags=59%, list=40%, signal=98%
PETRETTO_HEART_MASS_QTL_CIS_DN	PETRETTO_HEART_MASS_QTL_CIS_DN		15	-0.196743	-0.917085	0.54386	0.590951	1	2967	tags=33%, list=14%, signal=39%
BROWNE_HCMV_INFECTION_1HR_UP	BROWNE_HCMV_INFECTION_1HR_UP		23	-0.163247	-0.912636	0.546845	0.597183	1	4952	tags=39%, list=23%, signal=51%
KEGG_MELANOMA	KEGG_MELANOMA		43	-0.118442	-0.911231	0.565489	0.598808	1	7022	tags=44%, list=32%, signal=65%
KEGG_GLIOMA	KEGG_GLIOMA		38	-0.123933	-0.910476	0.549133	0.599459	1	7022	tags=45%, list=32%, signal=66%
GRAHAM_NORMAL_QUIESCENT_VS_NORMAL_DIVIDING_UP	GRAHAM_NORMAL_QUIESCENT_VS_NORMAL_DIVIDING_UP		20	-0.16722	-0.909245	0.54491	0.600777	1	8308	tags=55%, list=38%, signal=89%
LEE_LIVER_CANCER_DENA_DN	LEE_LIVER_CANCER_DENA_DN		33	-0.134173	-0.908741	0.538775	0.601074	1	1039	tags=18%, list=5%, signal=19%
HOFFMANN_PRE_BI_TO_LARGE_PRE_BII_LYMPHOCYTE_DN	HOFFMANN_PRE_BI_TO_LARGE_PRE_BII_LYMPHOCYTE_DN		29	-0.140658	-0.902727	0.574597	0.609564	1	1442	tags=21%, list=7%, signal=22%
PID_CD8_TCR_DOWNSTREAM_PATHWAY	PID_CD8_TCR_DOWNSTREAM_PATHWAY		20	-0.16676	-0.896791	0.583665	0.617985	1	5064	tags=40%, list=23%, signal=52%
CERVERA_SDHB_TARGETS_1_UP	CERVERA_SDHB_TARGETS_1_UP		49	-0.108905	-0.894951	0.590631	0.620232	1	8269	tags=49%, list=38%, signal=79%
REACTOME_TCR_SIGNALING	REACTOME_TCR_SIGNALING		25	-0.156646	-0.892653	0.562241	0.623175	1	5284	tags=40%, list=24%, signal=53%
REACTOME_REGULATION_OF_INSULIN_SECRETION_BY_GLUCAGON_LIKE_PEPTIDE1	REACTOME_REGULATION_OF_INSULIN_SECRETION_BY_GLUCAGON_LIKE_PEPTIDE1		21	-0.166344	-0.892412	0.576132	0.623046	1	7759	tags=52%, list=36%, signal=81%
SATO_SILENCED_BY_METHYLATION_IN_PANCREATIC_CANCER_2	SATO_SILENCED_BY_METHYLATION_IN_PANCREATIC_CANCER_2		15	-0.192545	-0.890391	0.586	0.625625	1	3058	tags=33%, list=14%, signal=39%
DUTTA_APOPTOSIS_VIA_NFKB	DUTTA_APOPTOSIS_VIA_NFKB		16	-0.179698	-0.88278	0.608031	0.636533	1	8308	tags=56%, list=38%, signal=91%
KEGG_O_GLYCAN_BIOSYNTHESIS	KEGG_O_GLYCAN_BIOSYNTHESIS		15	-0.183615	-0.869193	0.599214	0.656591	1	6144	tags=47%, list=28%, signal=65%
BIOCARTA_EGF_PATHWAY	BIOCARTA_EGF_PATHWAY		17	-0.178511	-0.866185	0.611215	0.660651	1	5064	tags=41%, list=23%, signal=54%
TONKS_TARGETS_OF_RUNX1_RUNX1T1_FUSION_HSC_DN	TONKS_TARGETS_OF_RUNX1_RUNX1T1_FUSION_HSC_DN		78	-0.0824979	-0.864078	0.621339	0.663272	1	3502	tags=24%, list=16%, signal=29%
RICKMAN_HEAD_AND_NECK_CANCER_C	RICKMAN_HEAD_AND_NECK_CANCER_C		29	-0.135305	-0.863955	0.630219	0.66293	1	2306	tags=24%, list=11%, signal=27%
GOLUB_ALL_VS_AML_UP	GOLUB_ALL_VS_AML_UP		17	-0.175464	-0.863517	0.617822	0.663054	1	3854	tags=35%, list=18%, signal=43%
HUANG_FOXA2_TARGETS_DN	HUANG_FOXA2_TARGETS_DN		17	-0.173583	-0.859943	0.620968	0.667929	1	8999	tags=59%, list=41%, signal=100%
REACTOME_METABOLISM_OF_STEROID_HORMONES_AND_VITAMINS_A_AND_D	REACTOME_METABOLISM_OF_STEROID_HORMONES_AND_VITAMINS_A_AND_D		19	-0.158465	-0.859141	0.619718	0.668617	1	11409	tags=68%, list=53%, signal=144%
BIOCARTA_DEATH_PATHWAY	BIOCARTA_DEATH_PATHWAY		18	-0.172449	-0.858926	0.624016	0.668438	1	2289	tags=28%, list=11%, signal=31%
REACTOME_SIGNALING_BY_FGFR1_MUTANTS	REACTOME_SIGNALING_BY_FGFR1_MUTANTS		18	-0.168943	-0.855085	0.654369	0.673776	1	9596	tags=61%, list=44%, signal=109%
PID_FCER1_PATHWAY	PID_FCER1_PATHWAY		31	-0.130585	-0.852247	0.629126	0.677557	1	4170	tags=32%, list=19%, signal=40%
HUNSBERGER_EXERCISE_REGULATED_GENES	HUNSBERGER_EXERCISE_REGULATED_GENES		15	-0.185792	-0.851885	0.617834	0.677552	1	312	tags=20%, list=1%, signal=20%
SEKI_INFLAMMATORY_RESPONSE_LPS_UP	SEKI_INFLAMMATORY_RESPONSE_LPS_UP		34	-0.121582	-0.851221	0.613588	0.67805	1	5024	tags=35%, list=23%, signal=46%
TAKEDA_TARGETS_OF_NUP98_HOXA9_FUSION_8D_UP	TAKEDA_TARGETS_OF_NUP98_HOXA9_FUSION_8D_UP		52	-0.100447	-0.851214	0.648485	0.677525	1	4502	tags=31%, list=21%, signal=39%
ROZANOV_MMP14_TARGETS_DN	ROZANOV_MMP14_TARGETS_DN		16	-0.172242	-0.851172	0.646939	0.677051	1	5758	tags=44%, list=27%, signal=60%
YOKOE_CANCER_TESTIS_ANTIGENS	YOKOE_CANCER_TESTIS_ANTIGENS		17	-0.17281	-0.849559	0.646465	0.678866	1	14120	tags=82%, list=65%, signal=236%
ACEVEDO_LIVER_CANCER_WITH_H3K9ME3_UP	ACEVEDO_LIVER_CANCER_WITH_H3K9ME3_UP		46	-0.105831	-0.849362	0.620553	0.678621	1	8085	tags=48%, list=37%, signal=76%
KEGG_GLYCOSAMINOGLYCAN_DEGRADATION	KEGG_GLYCOSAMINOGLYCAN_DEGRADATION		15	-0.182397	-0.844461	0.63871	0.68554	1	17740	tags=100%, list=82%, signal=548%
KIM_MYC_AMPLIFICATION_TARGETS_DN	KIM_MYC_AMPLIFICATION_TARGETS_DN		42	-0.109394	-0.844383	0.666008	0.685102	1	9512	tags=55%, list=44%, signal=97%
STARK_HYPPOCAMPUS_22Q11_DELETION_UP	STARK_HYPPOCAMPUS_22Q11_DELETION_UP		18	-0.16416	-0.834166	0.648956	0.699728	1	4879	tags=39%, list=22%, signal=50%
WANG_TARGETS_OF_MLL_CBP_FUSION_UP	WANG_TARGETS_OF_MLL_CBP_FUSION_UP		16	-0.172501	-0.827184	0.67767	0.709652	1	8464	tags=56%, list=39%, signal=92%
ZHAN_MULTIPLE_MYELOMA_MF_UP	ZHAN_MULTIPLE_MYELOMA_MF_UP		24	-0.142017	-0.826527	0.692464	0.710066	1	1443	tags=21%, list=7%, signal=22%
BIOCARTA_HIVNEF_PATHWAY	BIOCARTA_HIVNEF_PATHWAY		36	-0.116517	-0.82147	0.670103	0.717133	1	4106	tags=31%, list=19%, signal=38%
PID_CD40_PATHWAY	PID_CD40_PATHWAY		18	-0.156724	-0.818105	0.668724	0.721618	1	3835	tags=33%, list=18%, signal=40%
REACTOME_STEROID_HORMONES	REACTOME_STEROID_HORMONES		19	-0.158465	-0.817806	0.672199	0.721514	1	11409	tags=68%, list=53%, signal=144%
BOYLAN_MULTIPLE_MYELOMA_D_CLUSTER_DN	BOYLAN_MULTIPLE_MYELOMA_D_CLUSTER_DN		20	-0.149349	-0.81216	0.693609	0.729353	1	6526	tags=45%, list=30%, signal=64%
VILIMAS_NOTCH1_TARGETS_UP	VILIMAS_NOTCH1_TARGETS_UP		26	-0.130789	-0.811918	0.674897	0.729133	1	6345	tags=42%, list=29%, signal=60%
PID_A6B1_A6B4_INTEGRIN_PATHWAY	PID_A6B1_A6B4_INTEGRIN_PATHWAY		22	-0.141031	-0.811029	0.696177	0.729908	1	2861	tags=27%, list=13%, signal=31%
NABA_PROTEOGLYCANS	NABA_PROTEOGLYCANS		21	-0.144241	-0.809095	0.717092	0.732148	1	13403	tags=76%, list=62%, signal=199%
MORI_PLASMA_CELL_DN	MORI_PLASMA_CELL_DN		16	-0.167712	-0.807637	0.668593	0.733783	1	7212	tags=50%, list=33%, signal=75%
KEGG_ETHER_LIPID_METABOLISM	KEGG_ETHER_LIPID_METABOLISM		15	-0.169241	-0.80389	0.721277	0.738688	1	9348	tags=60%, list=43%, signal=105%
REACTOME_ION_TRANSPORT_BY_P_TYPE_ATPASES	REACTOME_ION_TRANSPORT_BY_P_TYPE_ATPASES		15	-0.173549	-0.802747	0.676289	0.739811	1	12147	tags=73%, list=56%, signal=167%
GARCIA_TARGETS_OF_FLI1_AND_DAX1_UP	GARCIA_TARGETS_OF_FLI1_AND_DAX1_UP		23	-0.141911	-0.802656	0.705882	0.739366	1	3528	tags=30%, list=16%, signal=36%
GAVIN_FOXP3_TARGETS_CLUSTER_P4	GAVIN_FOXP3_TARGETS_CLUSTER_P4		38	-0.109277	-0.802626	0.70155	0.738825	1	17615	tags=92%, list=81%, signal=489%
ROYLANCE_BREAST_CANCER_16Q_COPY_NUMBER_UP	ROYLANCE_BREAST_CANCER_16Q_COPY_NUMBER_UP		34	-0.115909	-0.801857	0.717895	0.739398	1	7699	tags=47%, list=35%, signal=73%
PID_AR_NONGENOMIC_PATHWAY	PID_AR_NONGENOMIC_PATHWAY		17	-0.162405	-0.800452	0.701923	0.740879	1	2861	tags=29%, list=13%, signal=34%
PID_ER_NONGENOMIC_PATHWAY	PID_ER_NONGENOMIC_PATHWAY		22	-0.143527	-0.798144	0.705285	0.743737	1	4779	tags=36%, list=22%, signal=47%
GAUSSMANN_MLL_AF4_FUSION_TARGETS_D_UP	GAUSSMANN_MLL_AF4_FUSION_TARGETS_D_UP		17	-0.164628	-0.794529	0.722449	0.74846	1	6641	tags=47%, list=31%, signal=68%
BOHN_PRIMARY_IMMUNODEFICIENCY_SYNDROM_DN	BOHN_PRIMARY_IMMUNODEFICIENCY_SYNDROM_DN		23	-0.136235	-0.793775	0.700382	0.748973	1	3651	tags=30%, list=17%, signal=37%
BREDEMEYER_RAG_SIGNALING_VIA_ATM_NOT_VIA_NFKB_UP	BREDEMEYER_RAG_SIGNALING_VIA_ATM_NOT_VIA_NFKB_UP		26	-0.128652	-0.792323	0.727083	0.7505	1	8060	tags=50%, list=37%, signal=79%
HALMOS_CEBPA_TARGETS_UP	HALMOS_CEBPA_TARGETS_UP		23	-0.137427	-0.792084	0.725572	0.75026	1	2682	tags=26%, list=12%, signal=30%
SMID_BREAST_CANCER_LUMINAL_A_UP	SMID_BREAST_CANCER_LUMINAL_A_UP		36	-0.110472	-0.78855	0.749049	0.754794	1	1224	tags=17%, list=6%, signal=18%
SETLUR_PROSTATE_CANCER_TMPRSS2_ERG_FUSION_UP	SETLUR_PROSTATE_CANCER_TMPRSS2_ERG_FUSION_UP		37	-0.109133	-0.783866	0.743487	0.761019	1	2328	tags=22%, list=11%, signal=24%
FIGUEROA_AML_METHYLATION_CLUSTER_5_DN	FIGUEROA_AML_METHYLATION_CLUSTER_5_DN		15	-0.165006	-0.781568	0.71855	0.763762	1	10886	tags=67%, list=50%, signal=134%
ST_ADRENERGIC	ST_ADRENERGIC		20	-0.148242	-0.781397	0.738703	0.763428	1	6550	tags=45%, list=30%, signal=64%
CHUNG_BLISTER_CYTOTOXICITY_DN	CHUNG_BLISTER_CYTOTOXICITY_DN		17	-0.155591	-0.778191	0.733193	0.767496	1	9389	tags=59%, list=43%, signal=104%
WANG_RESPONSE_TO_BEXAROTENE_DN	WANG_RESPONSE_TO_BEXAROTENE_DN		15	-0.161639	-0.778121	0.737354	0.767001	1	18190	tags=100%, list=84%, signal=619%
DUAN_PRDM5_TARGETS	DUAN_PRDM5_TARGETS		36	-0.109103	-0.771594	0.744422	0.775699	1	18126	tags=94%, list=84%, signal=573%
MATZUK_SPERMATOCYTE	MATZUK_SPERMATOCYTE		47	-0.0971159	-0.771529	0.778468	0.7752	1	8053	tags=47%, list=37%, signal=74%
PID_HES_HEY_PATHWAY	PID_HES_HEY_PATHWAY		26	-0.128959	-0.770948	0.742802	0.775366	1	7219	tags=46%, list=33%, signal=69%
KEGG_PRIMARY_IMMUNODEFICIENCY	KEGG_PRIMARY_IMMUNODEFICIENCY		23	-0.132479	-0.760237	0.763462	0.789907	1	17880	tags=96%, list=82%, signal=544%
FLOTHO_PEDIATRIC_ALL_THERAPY_RESPONSE_DN	FLOTHO_PEDIATRIC_ALL_THERAPY_RESPONSE_DN		15	-0.164702	-0.758132	0.753321	0.792232	1	13785	tags=80%, list=64%, signal=219%
ZHAN_MULTIPLE_MYELOMA_CD2_UP	ZHAN_MULTIPLE_MYELOMA_CD2_UP		23	-0.130643	-0.745899	0.793241	0.808322	1	2829	tags=26%, list=13%, signal=30%
LEE_EARLY_T_LYMPHOCYTE_DN	LEE_EARLY_T_LYMPHOCYTE_DN		17	-0.146592	-0.743532	0.812749	0.810948	1	8308	tags=53%, list=38%, signal=86%
PAPASPYRIDONOS_UNSTABLE_ATEROSCLEROTIC_PLAQUE_DN	PAPASPYRIDONOS_UNSTABLE_ATEROSCLEROTIC_PLAQUE_DN		18	-0.145452	-0.73927	0.809434	0.816113	1	8900	tags=56%, list=41%, signal=94%
LEIN_MIDBRAIN_MARKERS	LEIN_MIDBRAIN_MARKERS		40	-0.0980996	-0.733544	0.811359	0.823045	1	9808	tags=55%, list=45%, signal=100%
BOYLAN_MULTIPLE_MYELOMA_C_DN	BOYLAN_MULTIPLE_MYELOMA_C_DN		27	-0.11806	-0.731343	0.778672	0.825333	1	6281	tags=41%, list=29%, signal=57%
MORI_LARGE_PRE_BII_LYMPHOCYTE_DN	MORI_LARGE_PRE_BII_LYMPHOCYTE_DN		28	-0.113755	-0.729932	0.843687	0.82653	1	5284	tags=36%, list=24%, signal=47%
PEDERSEN_TARGETS_OF_611CTF_ISOFORM_OF_ERBB2	PEDERSEN_TARGETS_OF_611CTF_ISOFORM_OF_ERBB2		35	-0.106141	-0.729063	0.808642	0.827074	1	7619	tags=46%, list=35%, signal=70%
RICKMAN_HEAD_AND_NECK_CANCER_A	RICKMAN_HEAD_AND_NECK_CANCER_A		38	-0.102838	-0.727606	0.782027	0.828371	1	2341	tags=21%, list=11%, signal=24%
SIG_CD40PATHWAYMAP	SIG_CD40PATHWAYMAP		24	-0.123217	-0.723954	0.796813	0.832488	1	19024	tags=100%, list=88%, signal=812%
PID_ANGIOPOIETIN_RECEPTOR_PATHWAY	PID_ANGIOPOIETIN_RECEPTOR_PATHWAY		24	-0.125577	-0.72231	0.848077	0.833982	1	3607	tags=29%, list=17%, signal=35%
CHIANG_LIVER_CANCER_SUBCLASS_POLYSOMY7_UP	CHIANG_LIVER_CANCER_SUBCLASS_POLYSOMY7_UP		31	-0.107329	-0.722232	0.820866	0.833439	1	3974	tags=29%, list=18%, signal=35%
ACEVEDO_LIVER_CANCER_WITH_H3K9ME3_DN	ACEVEDO_LIVER_CANCER_WITH_H3K9ME3_DN		46	-0.0911674	-0.721066	0.807018	0.834294	1	8874	tags=50%, list=41%, signal=84%
MIKKELSEN_IPS_HCP_WITH_H3_UNMETHYLATED	MIKKELSEN_IPS_HCP_WITH_H3_UNMETHYLATED		24	-0.121314	-0.708397	0.832627	0.849503	1	13642	tags=75%, list=63%, signal=202%
REACTOME_HEPARAN_SULFATE_HEPARIN_HS_GAG_METABOLISM	REACTOME_HEPARAN_SULFATE_HEPARIN_HS_GAG_METABOLISM		28	-0.109185	-0.702294	0.855603	0.856209	1	11581	tags=64%, list=53%, signal=138%
LEIN_CEREBELLUM_MARKERS	LEIN_CEREBELLUM_MARKERS		34	-0.103038	-0.701462	0.831325	0.8566	1	13082	tags=71%, list=60%, signal=178%
PID_ERBB4_PATHWAY	PID_ERBB4_PATHWAY		19	-0.131433	-0.697925	0.857707	0.860124	1	2861	tags=26%, list=13%, signal=30%
REACTOME_TRANSPORT_OF_GLUCOSE_AND_OTHER_SUGARS_BILE_SALTS_AND_ORGANIC_ACIDS_METAL_IONS_AND_AMINE_COMPOUNDS	REACTOME_TRANSPORT_OF_GLUCOSE_AND_OTHER_SUGARS_BILE_SALTS_AND_ORGANIC_ACIDS_METAL_IONS_AND_AMINE_COMPOUNDS		46	-0.0872598	-0.696392	0.864119	0.861279	1	8487	tags=48%, list=39%, signal=78%
MADAN_DPPA4_TARGETS	MADAN_DPPA4_TARGETS		19	-0.132978	-0.693567	0.829126	0.863855	1	5111	tags=37%, list=24%, signal=48%
SA_B_CELL_RECEPTOR_COMPLEXES	SA_B_CELL_RECEPTOR_COMPLEXES		15	-0.148455	-0.690371	0.86558	0.866927	1	5460	tags=40%, list=25%, signal=53%
PID_LIS1_PATHWAY	PID_LIS1_PATHWAY		15	-0.150088	-0.688168	0.864173	0.86883	1	8317	tags=53%, list=38%, signal=86%
CHANGOLKAR_H2AFY_TARGETS_DN	CHANGOLKAR_H2AFY_TARGETS_DN		21	-0.12643	-0.679045	0.87	0.878534	1	9657	tags=57%, list=45%, signal=103%
PID_TCR_PATHWAY	PID_TCR_PATHWAY		34	-0.0941396	-0.642667	0.903564	0.915641	1	19017	tags=97%, list=88%, signal=786%
WIERENGA_STAT5A_TARGETS_GROUP2	WIERENGA_STAT5A_TARGETS_GROUP2		26	-0.106326	-0.639264	0.902486	0.918191	1	4372	tags=31%, list=20%, signal=38%
MIKKELSEN_IPS_ICP_WITH_H3K4ME3_AND_H327ME3	MIKKELSEN_IPS_ICP_WITH_H3K4ME3_AND_H327ME3		58	-0.0709012	-0.638719	0.907923	0.917998	1	19038	tags=95%, list=88%, signal=773%
PID_NFAT_TFPATHWAY	PID_NFAT_TFPATHWAY		18	-0.121784	-0.634248	0.912281	0.921307	1	16644	tags=89%, list=77%, signal=382%
BORCZUK_MALIGNANT_MESOTHELIOMA_DN	BORCZUK_MALIGNANT_MESOTHELIOMA_DN		40	-0.0831975	-0.632369	0.916335	0.922297	1	10673	tags=58%, list=49%, signal=113%
STOSSI_RESPONSE_TO_ESTRADIOL	STOSSI_RESPONSE_TO_ESTRADIOL		15	-0.133795	-0.631511	0.912766	0.922357	1	7224	tags=47%, list=33%, signal=70%
YANG_BREAST_CANCER_ESR1_LASER_UP	YANG_BREAST_CANCER_ESR1_LASER_UP		17	-0.123568	-0.614549	0.946955	0.936048	1	7531	tags=47%, list=35%, signal=72%
TRAYNOR_RETT_SYNDROM_UP	TRAYNOR_RETT_SYNDROM_UP		16	-0.126433	-0.608825	0.917505	0.939849	1	6751	tags=44%, list=31%, signal=63%
SENGUPTA_NASOPHARYNGEAL_CARCINOMA_WITH_LMP1_DN	SENGUPTA_NASOPHARYNGEAL_CARCINOMA_WITH_LMP1_DN		50	-0.0718126	-0.604574	0.942688	0.942404	1	13198	tags=68%, list=61%, signal=173%
ST_GAQ_PATHWAY	ST_GAQ_PATHWAY		19	-0.116081	-0.599841	0.947368	0.945203	1	2052	tags=21%, list=9%, signal=23%
MEISSNER_ES_ICP_WITH_H3K4ME3	MEISSNER_ES_ICP_WITH_H3K4ME3		22	-0.101027	-0.567101	0.955882	0.965215	1	5700	tags=36%, list=26%, signal=49%
MATZUK_MALE_REPRODUCTION_SERTOLI	MATZUK_MALE_REPRODUCTION_SERTOLI		15	-0.111043	-0.518235	0.98482	0.985468	1	6271	tags=40%, list=29%, signal=56%
BARRIER_CANCER_RELAPSE_NORMAL_SAMPLE_UP	BARRIER_CANCER_RELAPSE_NORMAL_SAMPLE_UP		17	-0.104214	-0.508426	0.996146	0.98759	1	18159	tags=94%, list=84%, signal=577%
CHIANG_LIVER_CANCER_SUBCLASS_POLYSOMY7_DN	CHIANG_LIVER_CANCER_SUBCLASS_POLYSOMY7_DN		15	-0.10643	-0.496701	0.988484	0.989819	1	13602	tags=73%, list=63%, signal=196%

## Sheet: KEGG-1
NAME	GS<br> follow link to MSigDB	GS DETAILS	SIZE	ES	NES	NOM p-val	FDR q-val	FWER p-val	RANK AT MAX	LEADING EDGE
KEGG_PROPANOATE_METABOLISM	KEGG_PROPANOATE_METABOLISM	Details ...	23	-0.56735	-3.16777	0	2.9114e-05	0.002	6570	tags=87%, list=30%, signal=125%
KEGG_FOCAL_ADHESION	KEGG_FOCAL_ADHESION	Details ...	107	-0.25948	-3.12043	0	3.83818e-05	0.003	5145	tags=50%, list=24%, signal=65%
KEGG_PATHWAYS_IN_CANCER	KEGG_PATHWAYS_IN_CANCER	Details ...	192	-0.191652	-3.10747	0	3.68668e-05	0.003	5145	tags=43%, list=24%, signal=55%
KEGG_GLYCOLYSIS_GLUCONEOGENESIS	KEGG_GLYCOLYSIS_GLUCONEOGENESIS	Details ...	29	-0.455852	-2.90694	0	7.8739e-05	0.008	2842	tags=59%, list=13%, signal=67%
KEGG_PPAR_SIGNALING_PATHWAY	KEGG_PPAR_SIGNALING_PATHWAY	Details ...	33	-0.423017	-2.88082	0	8.21797e-05	0.009	2671	tags=55%, list=12%, signal=62%
KEGG_BASAL_CELL_CARCINOMA	KEGG_BASAL_CELL_CARCINOMA	Details ...	38	-0.394923	-2.82865	0	0.000101669	0.013	8575	tags=79%, list=40%, signal=130%
KEGG_PYRUVATE_METABOLISM	KEGG_PYRUVATE_METABOLISM	Details ...	25	-0.481148	-2.82443	0	0.000100893	0.013	3459	tags=64%, list=16%, signal=76%
KEGG_CALCIUM_SIGNALING_PATHWAY	KEGG_CALCIUM_SIGNALING_PATHWAY	Details ...	74	-0.263175	-2.59014	0	0.000554596	0.092	9262	tags=69%, list=43%, signal=120%
KEGG_WNT_SIGNALING_PATHWAY	KEGG_WNT_SIGNALING_PATHWAY	Details ...	80	-0.252793	-2.5663	0	0.000687353	0.119	8909	tags=66%, list=41%, signal=112%
KEGG_ADHERENS_JUNCTION	KEGG_ADHERENS_JUNCTION	Details ...	30	-0.38027	-2.47692	0	0.00130532	0.233	4779	tags=60%, list=22%, signal=77%
KEGG_MAPK_SIGNALING_PATHWAY	KEGG_MAPK_SIGNALING_PATHWAY	Details ...	127	-0.189067	-2.47421	0	0.00131804	0.235	5489	tags=44%, list=25%, signal=59%
KEGG_ARRHYTHMOGENIC_RIGHT_VENTRICULAR_CARDIOMYOPATHY_ARVC	KEGG_ARRHYTHMOGENIC_RIGHT_VENTRICULAR_CARDIOMYOPATHY_ARVC	Details ...	34	-0.357985	-2.43717	0	0.00175904	0.313	5008	tags=59%, list=23%, signal=76%
KEGG_ADIPOCYTOKINE_SIGNALING_PATHWAY	KEGG_ADIPOCYTOKINE_SIGNALING_PATHWAY	Details ...	31	-0.366917	-2.43659	0	0.00175554	0.315	3949	tags=55%, list=18%, signal=67%
KEGG_ENDOMETRIAL_CANCER	KEGG_ENDOMETRIAL_CANCER	Details ...	37	-0.334745	-2.42459	0	0.0018134	0.328	5064	tags=57%, list=23%, signal=74%
KEGG_PEROXISOME	KEGG_PEROXISOME	Details ...	58	-0.260207	-2.38614	0	0.00223567	0.405	7088	tags=59%, list=33%, signal=87%
KEGG_MELANOGENESIS	KEGG_MELANOGENESIS	Details ...	49	-0.283681	-2.35675	0	0.00270006	0.491	9356	tags=71%, list=43%, signal=125%
KEGG_COLORECTAL_CANCER	KEGG_COLORECTAL_CANCER	Details ...	38	-0.321738	-2.30094	0	0.00375537	0.641	5022	tags=55%, list=23%, signal=72%
KEGG_ABC_TRANSPORTERS	KEGG_ABC_TRANSPORTERS	Details ...	25	-0.388043	-2.28789	0.00205339	0.0040644	0.681	9815	tags=84%, list=45%, signal=153%
KEGG_AXON_GUIDANCE	KEGG_AXON_GUIDANCE	Details ...	51	-0.256296	-2.1995	0	0.00659017	0.888	3812	tags=43%, list=18%, signal=52%
KEGG_HYPERTROPHIC_CARDIOMYOPATHY_HCM	KEGG_HYPERTROPHIC_CARDIOMYOPATHY_HCM	Details ...	36	-0.299638	-2.18091	0	0.0072635	0.914	6166	tags=58%, list=28%, signal=81%
KEGG_REGULATION_OF_ACTIN_CYTOSKELETON	KEGG_REGULATION_OF_ACTIN_CYTOSKELETON	Details ...	108	-0.182893	-2.15787	0	0.00815438	0.943	5092	tags=42%, list=23%, signal=54%
KEGG_BUTANOATE_METABOLISM	KEGG_BUTANOATE_METABOLISM	Details ...	18	-0.425498	-2.15134	0	0.0084309	0.947	2830	tags=56%, list=13%, signal=64%
KEGG_GNRH_SIGNALING_PATHWAY	KEGG_GNRH_SIGNALING_PATHWAY	Details ...	45	-0.271018	-2.11089	0	0.0102272	0.984	8596	tags=67%, list=40%, signal=110%
KEGG_DILATED_CARDIOMYOPATHY	KEGG_DILATED_CARDIOMYOPATHY	Details ...	39	-0.284868	-2.08469	0.00390625	0.0115936	0.992	7182	tags=62%, list=33%, signal=92%
KEGG_INSULIN_SIGNALING_PATHWAY	KEGG_INSULIN_SIGNALING_PATHWAY	Details ...	75	-0.193944	-1.9918	0.00553506	0.0181101	0.999	5064	tags=43%, list=23%, signal=55%
KEGG_VASCULAR_SMOOTH_MUSCLE_CONTRACTION	KEGG_VASCULAR_SMOOTH_MUSCLE_CONTRACTION	Details ...	39	-0.273863	-1.98854	0.00400802	0.0183024	1	9089	tags=69%, list=42%, signal=119%
KEGG_TIGHT_JUNCTION	KEGG_TIGHT_JUNCTION	Details ...	49	-0.223223	-1.84612	0.0059761	0.0346857	1	5352	tags=47%, list=25%, signal=62%
KEGG_LYSINE_DEGRADATION	KEGG_LYSINE_DEGRADATION	Details ...	23	-0.31964	-1.81729	0.013834	0.0387455	1	7222	tags=65%, list=33%, signal=98%
KEGG_NOTCH_SIGNALING_PATHWAY	KEGG_NOTCH_SIGNALING_PATHWAY	Details ...	23	-0.313202	-1.816	0.0160966	0.0388574	1	4532	tags=52%, list=21%, signal=66%
KEGG_TRYPTOPHAN_METABOLISM	KEGG_TRYPTOPHAN_METABOLISM	Details ...	19	-0.34008	-1.80241	0.00974659	0.0409695	1	1764	tags=42%, list=8%, signal=46%
KEGG_PROSTATE_CANCER	KEGG_PROSTATE_CANCER	Details ...	55	-0.206636	-1.79419	0.014553	0.0421404	1	4207	tags=40%, list=19%, signal=49%
KEGG_ECM_RECEPTOR_INTERACTION	KEGG_ECM_RECEPTOR_INTERACTION	Details ...	48	-0.206927	-1.70742	0.030888	0.0587419	1	3205	tags=35%, list=15%, signal=41%

## Sheet: reactome-2
NAME	GS<br> follow link to MSigDB	GS DETAILS	SIZE	ES	NES	NOM p-val	FDR q-val	FWER p-val	RANK AT MAX	LEADING EDGE
REACTOME_BRANCHED_CHAIN_AMINO_ACID_CATABOLISM	REACTOME_BRANCHED_CHAIN_AMINO_ACID_CATABOLISM	Details ...	16	-0.691958	-3.37555	0	1.77518e-05	0.001	2627	tags=81%, list=12%, signal=92%
REACTOME_GLUCONEOGENESIS	REACTOME_GLUCONEOGENESIS	Details ...	17	-0.660492	-3.25845	0	1.59465e-05	0.001	3549	tags=82%, list=16%, signal=98%
REACTOME_FATTY_ACID_TRIACYLGLYCEROL_AND_KETONE_BODY_METABOLISM	REACTOME_FATTY_ACID_TRIACYLGLYCEROL_AND_KETONE_BODY_METABOLISM	Details ...	99	-0.264974	-3.09744	0	3.6388e-05	0.003	3044	tags=40%, list=14%, signal=47%
REACTOME_GLUCOSE_METABOLISM	REACTOME_GLUCOSE_METABOLISM	Details ...	32	-0.460557	-3.05616	0	4.40242e-05	0.004	3583	tags=63%, list=17%, signal=75%
REACTOME_AXON_GUIDANCE	REACTOME_AXON_GUIDANCE	Details ...	117	-0.220307	-2.76144	0	0.00015786	0.022	4889	tags=44%, list=23%, signal=57%
REACTOME_METABOLISM_OF_LIPIDS_AND_LIPOPROTEINS	REACTOME_METABOLISM_OF_LIPIDS_AND_LIPOPROTEINS	Details ...	274	-0.146066	-2.75067	0	0.000174503	0.024	3602	tags=31%, list=17%, signal=37%
REACTOME_DEVELOPMENTAL_BIOLOGY	REACTOME_DEVELOPMENTAL_BIOLOGY	Details ...	203	-0.168237	-2.73078	0	0.000225194	0.032	5362	tags=41%, list=25%, signal=54%
REACTOME_MUSCLE_CONTRACTION	REACTOME_MUSCLE_CONTRACTION	Details ...	20	-0.491136	-2.62794	0	0.00044326	0.07	6711	tags=80%, list=31%, signal=116%
REACTOME_SIGNALING_BY_GPCR	REACTOME_SIGNALING_BY_GPCR	Details ...	228	-0.142209	-2.48045	0	0.00128226	0.228	15692	tags=86%, list=72%, signal=309%
REACTOME_NCAM1_INTERACTIONS	REACTOME_NCAM1_INTERACTIONS	Details ...	20	-0.451841	-2.42143	0.00184162	0.00183638	0.331	6478	tags=75%, list=30%, signal=107%
REACTOME_CELL_CELL_COMMUNICATION	REACTOME_CELL_CELL_COMMUNICATION	Details ...	46	-0.307787	-2.41543	0	0.00191158	0.348	5128	tags=54%, list=24%, signal=71%
REACTOME_ABC_FAMILY_PROTEINS_MEDIATED_TRANSPORT	REACTOME_ABC_FAMILY_PROTEINS_MEDIATED_TRANSPORT	Details ...	18	-0.455348	-2.35452	0	0.00272042	0.494	9414	tags=89%, list=43%, signal=157%
REACTOME_CELL_JUNCTION_ORGANIZATION	REACTOME_CELL_JUNCTION_ORGANIZATION	Details ...	30	-0.36416	-2.35201	0	0.00275314	0.504	5128	tags=60%, list=24%, signal=78%
REACTOME_G_ALPHA1213_SIGNALLING_EVENTS	REACTOME_G_ALPHA1213_SIGNALLING_EVENTS	Details ...	30	-0.357651	-2.34168	0.00389864	0.00295065	0.533	5269	tags=60%, list=24%, signal=79%
REACTOME_G_ALPHA_Z_SIGNALLING_EVENTS	REACTOME_G_ALPHA_Z_SIGNALLING_EVENTS	Details ...	24	-0.403278	-2.33072	0	0.00313225	0.556	8436	tags=79%, list=39%, signal=129%
REACTOME_GPCR_LIGAND_BINDING	REACTOME_GPCR_LIGAND_BINDING	Details ...	143	-0.1682	-2.3223	0.00198413	0.00328457	0.58	15187	tags=87%, list=70%, signal=287%
REACTOME_NCAM_SIGNALING_FOR_NEURITE_OUT_GROWTH	REACTOME_NCAM_SIGNALING_FOR_NEURITE_OUT_GROWTH	Details ...	31	-0.347082	-2.29455	0	0.00388606	0.662	6478	tags=65%, list=30%, signal=92%
REACTOME_GPCR_DOWNSTREAM_SIGNALING	REACTOME_GPCR_DOWNSTREAM_SIGNALING	Details ...	186	-0.143501	-2.25123	0	0.00503071	0.77	15692	tags=87%, list=72%, signal=310%
REACTOME_GAB1_SIGNALOSOME	REACTOME_GAB1_SIGNALOSOME	Details ...	20	-0.403364	-2.16139	0	0.00811653	0.941	6444	tags=70%, list=30%, signal=99%
REACTOME_SIGNALING_BY_PDGF	REACTOME_SIGNALING_BY_PDGF	Details ...	61	-0.227449	-2.13706	0.00199203	0.00907448	0.962	7172	tags=56%, list=33%, signal=83%
REACTOME_PI_3K_CASCADE	REACTOME_PI_3K_CASCADE	Details ...	31	-0.330104	-2.13156	0.00212766	0.00922329	0.967	6146	tags=61%, list=28%, signal=85%
REACTOME_SEMAPHORIN_INTERACTIONS	REACTOME_SEMAPHORIN_INTERACTIONS	Details ...	33	-0.30238	-2.09403	0.00573614	0.0110991	0.992	5284	tags=55%, list=24%, signal=72%
REACTOME_PI3K_AKT_ACTIVATION	REACTOME_PI3K_AKT_ACTIVATION	Details ...	19	-0.401291	-2.07928	0.00424628	0.0119075	0.992	6146	tags=68%, list=28%, signal=95%
REACTOME_CLASS_B_2_SECRETIN_FAMILY_RECEPTORS	REACTOME_CLASS_B_2_SECRETIN_FAMILY_RECEPTORS	Details ...	37	-0.289399	-2.07128	0.0039604	0.0123859	0.994	11909	tags=84%, list=55%, signal=185%
REACTOME_PI3K_EVENTS_IN_ERBB2_SIGNALING	REACTOME_PI3K_EVENTS_IN_ERBB2_SIGNALING	Details ...	20	-0.385092	-2.04654	0.00617284	0.0141721	0.997	6840	tags=70%, list=32%, signal=102%
REACTOME_CD28_CO_STIMULATION	REACTOME_CD28_CO_STIMULATION	Details ...	15	-0.442762	-2.02625	0.00384615	0.0154232	0.997	6311	tags=73%, list=29%, signal=103%
REACTOME_PI3K_EVENTS_IN_ERBB4_SIGNALING	REACTOME_PI3K_EVENTS_IN_ERBB4_SIGNALING	Details ...	17	-0.390926	-2.00082	0.0040568	0.0175566	0.999	6840	tags=71%, list=32%, signal=103%
REACTOME_PI3K_CASCADE	REACTOME_PI3K_CASCADE	Details ...	42	-0.264861	-1.99239	0.00396825	0.0181298	0.999	6146	tags=55%, list=28%, signal=76%
REACTOME_OPIOID_SIGNALLING	REACTOME_OPIOID_SIGNALLING	Details ...	36	-0.272364	-1.97155	0.00590551	0.0197745	1	9167	tags=69%, list=42%, signal=120%
REACTOME_SIGNALING_BY_FGFR_IN_DISEASE	REACTOME_SIGNALING_BY_FGFR_IN_DISEASE	Details ...	70	-0.198645	-1.96461	0.00612245	0.0203679	1	7172	tags=53%, list=33%, signal=79%
REACTOME_CELL_CELL_JUNCTION_ORGANIZATION	REACTOME_CELL_CELL_JUNCTION_ORGANIZATION	Details ...	18	-0.3803	-1.95815	0.00408163	0.0209896	1	6220	tags=67%, list=29%, signal=93%
REACTOME_SIGNALING_BY_INSULIN_RECEPTOR	REACTOME_SIGNALING_BY_INSULIN_RECEPTOR	Details ...	59	-0.215416	-1.95344	0.00201207	0.0214068	1	5268	tags=46%, list=24%, signal=60%
REACTOME_CLASS_A1_RHODOPSIN_LIKE_RECEPTORS	REACTOME_CLASS_A1_RHODOPSIN_LIKE_RECEPTORS	Details ...	99	-0.161222	-1.90171	0.015748	0.0272652	1	15364	tags=87%, list=71%, signal=296%
REACTOME_MYOGENESIS	REACTOME_MYOGENESIS	Details ...	18	-0.367074	-1.8753	0.0100604	0.0304008	1	1686	tags=44%, list=8%, signal=48%
REACTOME_SIGNALING_BY_ROBO_RECEPTOR	REACTOME_SIGNALING_BY_ROBO_RECEPTOR	Details ...	19	-0.352375	-1.86934	0.0104167	0.0312719	1	3781	tags=53%, list=17%, signal=64%
REACTOME_COSTIMULATION_BY_THE_CD28_FAMILY	REACTOME_COSTIMULATION_BY_THE_CD28_FAMILY	Details ...	22	-0.3397	-1.86537	0.00828157	0.031544	1	6444	tags=64%, list=30%, signal=90%
REACTOME_GLYCEROPHOSPHOLIPID_BIOSYNTHESIS	REACTOME_GLYCEROPHOSPHOLIPID_BIOSYNTHESIS	Details ...	47	-0.225699	-1.83645	0.00400802	0.0360729	1	8039	tags=60%, list=37%, signal=94%
REACTOME_TRANSMEMBRANE_TRANSPORT_OF_SMALL_MOLECULES	REACTOME_TRANSMEMBRANE_TRANSPORT_OF_SMALL_MOLECULES	Details ...	203	-0.110828	-1.8212	0.0137255	0.0382052	1	9481	tags=55%, list=44%, signal=96%
REACTOME_PLC_BETA_MEDIATED_EVENTS	REACTOME_PLC_BETA_MEDIATED_EVENTS	Details ...	18	-0.34792	-1.80652	0.0121951	0.0403133	1	8127	tags=72%, list=37%, signal=115%
REACTOME_SIGNALING_BY_FGFR	REACTOME_SIGNALING_BY_FGFR	Details ...	61	-0.19457	-1.79474	0.012605	0.0420807	1	7172	tags=52%, list=33%, signal=78%
REACTOME_BMAL1_CLOCK_NPAS2_ACTIVATES_CIRCADIAN_EXPRESSION	REACTOME_BMAL1_CLOCK_NPAS2_ACTIVATES_CIRCADIAN_EXPRESSION	Details ...	20	-0.333971	-1.78399	0.0194932	0.0436492	1	4694	tags=55%, list=22%, signal=70%
REACTOME_COLLAGEN_FORMATION	REACTOME_COLLAGEN_FORMATION	Details ...	27	-0.289486	-1.7708	0.0183673	0.0459716	1	8191	tags=67%, list=38%, signal=107%

## Sheet: Hallmark
NAME	GS<br> follow link to MSigDB	GS DETAILS	SIZE	ES	NES	NOM p-val	FDR q-val	FWER p-val	RANK AT MAX	LEADING EDGE
HALLMARK_HYPOXIA	HALLMARK_HYPOXIA	Details ...	102	-0.286358	-3.35689	0	1.74231e-05	0.001	3176	tags=43%, list=15%, signal=50%
HALLMARK_PEROXISOME	HALLMARK_PEROXISOME	Details ...	70	-0.321921	-3.14769	0	4.1819e-05	0.003	5746	tags=59%, list=26%, signal=79%
HALLMARK_MYOGENESIS	HALLMARK_MYOGENESIS	Details ...	99	-0.257054	-3.09623	0	4.79751e-05	0.004	4968	tags=48%, list=23%, signal=63%
HALLMARK_EPITHELIAL_MESENCHYMAL_TRANSITION	HALLMARK_EPITHELIAL_MESENCHYMAL_TRANSITION	Details ...	93	-0.262028	-2.88792	0	8.43809e-05	0.009	3205	tags=41%, list=15%, signal=48%
HALLMARK_UV_RESPONSE_DN	HALLMARK_UV_RESPONSE_DN	Details ...	73	-0.284176	-2.87316	0	8.87993e-05	0.01	8121	tags=66%, list=37%, signal=105%
HALLMARK_APOPTOSIS	HALLMARK_APOPTOSIS	Details ...	87	-0.217926	-2.46442	0	0.00142415	0.252	6513	tags=52%, list=30%, signal=74%
HALLMARK_TNFA_SIGNALING_VIA_NFKB	HALLMARK_TNFA_SIGNALING_VIA_NFKB	Details ...	88	-0.222626	-2.40484	0	0.00202271	0.369	2340	tags=33%, list=11%, signal=37%
HALLMARK_P53_PATHWAY	HALLMARK_P53_PATHWAY	Details ...	101	-0.195454	-2.29062	0	0.00398648	0.672	2439	tags=31%, list=11%, signal=34%
HALLMARK_HEDGEHOG_SIGNALING	HALLMARK_HEDGEHOG_SIGNALING	Details ...	15	-0.469019	-2.18265	0.00200803	0.00722441	0.908	7188	tags=80%, list=33%, signal=120%
HALLMARK_WNT_BETA_CATENIN_SIGNALING	HALLMARK_WNT_BETA_CATENIN_SIGNALING	Details ...	24	-0.371868	-2.176	0.00200401	0.00744496	0.923	6405	tags=67%, list=30%, signal=94%
HALLMARK_BILE_ACID_METABOLISM	HALLMARK_BILE_ACID_METABOLISM	Details ...	71	-0.209777	-2.04486	0.0103734	0.0141918	0.997	6770	tags=52%, list=31%, signal=76%
HALLMARK_HEME_METABOLISM	HALLMARK_HEME_METABOLISM	Details ...	118	-0.161288	-2.04236	0.00190476	0.0143554	0.997	5897	tags=43%, list=27%, signal=59%
HALLMARK_KRAS_SIGNALING_DN	HALLMARK_KRAS_SIGNALING_DN	Details ...	92	-0.159512	-1.83583	0.0168224	0.0361026	1	10703	tags=65%, list=49%, signal=128%
