# Supplementary material for: The flow responsive transcription factor Klf2 is required for myocardial wall integrity by modulating Fgf signaling
Source: eLife. 2018 Dec 28;7:e38889. doi: 10.7554/eLife.38889 (PMC6329608; doi:10.7554/eLife.38889)
Supplement: Supplementary file 3. [file elife-38889-supp3.xlsx]

## Sheet: klf2a mut
Gene	allele	Ct	dCt		gapdh Ct
klf2a	klf2a WT	22.17	4.9		17.27
klf2a	klf2a Mut	22.96	5.39		17.57
klf2b	klf2a WT	20.24	2.98		17.26
klf2b	klf2a Mut	20.29	2.72		17.57
klf4a	klf2a WT	21.91	4.64		17.27
klf4a	klf2a Mut	21.46	3.89		17.57

## Sheet: klf2b mut
Gene	allele	Ct	dCt
Gene	allele	Ct	dCt		18S ribosomal RNA Ct
klf2a	klf2b WT	22.75	9.62		13.13
klf2a	klf2b Mut	22.72	9.38		13.34
klf2b	klf2b WT	22.6	9.48		13.12
klf2b	klf2b Mut	22.72	9.39		13.33
klf4a	klf2b WT	24.21	11.09		13.12
klf4a	klf2b Mut	23.85	10.52		13.33

## Sheet: npas4l mut
Gene	allele	Ct	dCt		rpl13 Ct
fli1a	npas4l WT	32.2	4.72		27.48
fli1a	npas4l Mut	N/A	N/A		29.2
myl7	npas4l WT	28.2	0.8		27.4
myl7	npas4l Mut	29.4	0.2		29.2
fgfr1a	npas4l WT	31.6	4.5		27.1
fgfr1a	npas4l Mut	32.7	3.5		29.2
fgfr1b	npas4l WT	34	6.9		27.1
fgfr1b	npas4l Mut	34.4	5.2		29.2
fgfr2	npas4l WT	28.8	1.7		27.1
fgfr2	npas4l Mut	30.2	1		29.2
fgfr3	npas4l WT	30.2	3.1		27.1
fgfr3	npas4l Mut	30.8	1.6		29.2
fgfr4	npas4l WT	29.9	2.8		27.1
fgfr4	npas4l Mut	31.1	1.9		29.2
fgf1b	npas4l WT	27.33	7.25		20.08
fgf1b	npas4l Mut	28.78	7.41		21.37
fgf3	npas4l WT	25.76	5.49		20.27
fgf3	npas4l Mut	24.64	4.86		19.78
fgf14	npas4l WT	25.87	5.79		20.08
fgf14	npas4l Mut	28.1	6.73		21.37

## Sheet: klf2 mut 
Gene	allele	Ct	dCt		rpl13 Ct
fgfr1a	klf2 WT	26.03	3.78		22.25
fgfr1a	klf2Mut	25.5	4.99		20.51
fgf1b	klf2 WT	29.62	7.37		22.25
fgf1b	klf2Mut	27.92	7.41		20.51
fgf3	klf2 WT	27.95	5.7		22.25
fgf3	klf2Mut	26.53	6.02		20.51
fgf14	klf2 WT	26.44	4.19		22.25
fgf14	klf2Mut	25.55	5.04		20.51
